# Supplementary material for: Poly(ADP-ribose) polymerase 1 in genome-wide expression control in Drosophila
Source: Sci Rep. 2020 Dec 3;10:21151. doi: 10.1038/s41598-020-78116-5 (PMC7712786; doi:10.1038/s41598-020-78116-5)
Supplement: Supplementary file 2 — Supplementary Table 1. [file 41598_2020_78116_MOESM2_ESM.xlsx]

## Sheet: Sheet1
ID	WT1	WT2	WT3	P -/- 1	P -/- 2	P -/- 3	Fold Difference
1623486_at	11.7624	2.86068	10.9955	2.82452	11.2466	2.52543	-387.474
1635512_at	9.60835	2.44279	11.1172	2.55718	11.5396	2.83834	-282.534
1625381_at	14.0352	2.12228	14.6854	14.4252	14.0241	1.89878	-274.275
1629932_at	13.1062	2.17038	11.1022	2.24014	12.0251	9.05413	-192.62
1633196_at	10.2739	2.02521	9.83298	2.07594	8.64351	2.0962	-183.251
1628967_at	13.2811	2.16764	14.1396	14.024	13.3989	2.25594	-175.745
1623224_at	14.0615	4.6299	14.5371	13.6247	13.8494	2.50658	-150.013
1636409_at	10.7333	3.73965	10.8072	2.44315	11.3351	5.54239	-132.526
1640509_s_at	11.8931	4.97888	11.9489	5.49149	12.0613	5.08957	-109.982
1638119_at	10.1675	3.15116	10.539	3.1571	10.8139	4.95733	-107.754
1635719_at	11.7055	2.02015	13.4087	13.0484	12.1549	2.02599	-105.775
1630192_at	10.7208	1.84719	11.7129	8.22007	9.29494	1.88822	-96.4062
1623028_at	11.4029	5.383	12.4358	7.92402	11.299	2.35389	-90.0256
1628757_at	7.87637	2.14897	7.98059	2.21711	10.121	2.21042	-88.4723
1639884_at	13.8981	7.2735	14.2823	13.1951	13.586	1.96643	-87.0511
1632206_at	11.5659	4.52066	9.82743	4.35536	10.891	4.24783	-83.6809
1626916_at	11.0539	2.0217	13.2464	13.2332	12.1584	2.05345	-83.4853
1638679_at	8.89272	2.56835	9.31987	3.0014	9.35161	2.99467	-80.6308
1639667_at	8.15839	2.04591	8.63665	2.11168	8.38395	2.10699	-79.056
1635865_at	12.0826	2.88682	12.9789	12.505	11.4706	2.23321	-78.9221
1640314_at	7.95165	2.20294	9.3992	2.70973	9.14065	2.84994	-75.7389
1640770_a_at	7.1342	2.56064	7.71642	2.0941	9.8969	2.11452	-63.6793
1637602_at	10.94	3.61039	10.8564	3.93988	11.0233	7.50116	-60.6635
1627572_at	7.6313	2.03038	8.34418	2.07963	7.91117	2.07981	-59.6704
1633520_at	8.39073	3.03346	9.25007	3.43819	9.40447	3.07805	-56.9592
1638648_at	10.2689	2.35187	8.89347	3.62968	6.6204	2.54845	-53.8518
1628446_at	12.1825	6.23142	10.0898	5.46429	10.2774	3.91168	-50.1242
1626429_at	15.0668	2.27444	15.2358	12.0619	15.1241	14.4241	-47.0271
1633062_at	9.78011	4.13239	10.8423	5.17712	10.6868	5.7485	-42.7267
1625657_at	8.13256	2.40073	6.27263	2.28069	8.84593	2.45525	-41.3978
1636201_at	8.1767	2.18908	7.32444	2.17503	6.91425	2.19862	-38.9681
1637934_at	10.9635	2.91328	9.88171	10.9753	10.696	2.21716	-35.3872
1629641_s_at	6.09303	2.24575	9.3908	3.34728	9.64471	4.27784	-33.963
1641371_at	13.2113	10.0709	12.8379	9.75593	12.2852	3.29256	-33.6298
1627745_s_at	5.88158	2.34374	9.72475	3.36193	10.5641	5.28012	-33.3947
1630429_s_at	11.5863	6.09169	9.87459	5.53853	11.5635	6.46188	-31.5033
1638360_at	10.1044	6.84792	8.3061	2.82607	9.82369	4.02052	-28.7713
1631135_at	7.54417	2.43789	6.39653	2.20706	7.37009	2.23597	-28.0505
1624441_at	10.6277	4.37556	11.177	9.35774	10.9279	4.72813	-27.0406
1623980_at	11.2728	8.05547	10.5789	4.49669	11.5141	6.7705	-25.6528
1638488_at	11.3206	2.26428	4.33116	2.35619	5.35396	2.45369	-25
1629417_s_at	6.22009	2.46746	8.47409	3.04037	7.62358	3.16045	-23.4226
1623289_at	11.3261	8.81572	10.7135	4.83761	11.3358	6.27027	-22.3768
1632348_at	13.4318	11.8579	13.044	7.48236	13.4992	7.21107	-22.2319
1630168_at	11.4011	6.29496	11.471	9.48956	10.7597	4.44222	-22.1365
1639823_at	14.631	13.2539	14.6055	6.17212	14.543	10.9493	-22.132
1633912_at	8.54982	5.19736	9.1938	4.59744	8.2173	2.78521	-22.0133
1632215_at	13.1101	6.40548	13.1498	10.5321	12.8905	8.92258	-21.5569
1639734_at	6.70184	2.23586	6.16215	2.22635	7.17414	2.31741	-21.3995
1634882_at	8.40839	4.48987	5.6045	2.55788	8.7024	2.82756	-19.427
1639720_at	10.6217	8.27631	9.35147	3.91806	8.62412	3.69651	-18.8366
1631599_at	4.58661	2.14999	7.39101	2.15649	6.99218	2.09956	-18.2259
1629569_at	10.9403	7.4845	9.66467	4.41523	9.82538	6.04867	-17.8847
1623088_at	11.6252	8.51401	12.5488	8.69608	12.4855	7.00035	-17.7493
1629926_at	13.5557	10.9999	13.9742	12.5711	13.4365	5.04024	-17.3683
1628085_at	5.40673	2.31006	8.22446	3.85916	6.81054	2.16464	-16.4038
1634004_at	9.17867	4.85268	7.00106	4.48484	9.10046	3.90755	-16.1304
1626903_at	6.59602	3.99667	13.3693	12.6119	12.1553	3.53982	-15.8977
1637490_at	9.54255	6.32807	7.58252	3.06905	10.086	5.84393	-15.8896
1638378_at	9.09122	5.58565	9.6252	5.81767	10.4371	5.9894	-15.1397
1625660_at	9.96882	2.87047	11.647	11.9124	7.77998	2.89499	-14.9905
1637382_at	5.27768	2.24691	6.99005	2.29729	6.06338	2.30571	-14.1926
1626028_at	13.6905	11.1215	13.0746	8.27416	13.0297	8.97742	-13.9989
1623416_at	11.2895	5.55227	12.6825	8.95562	13.1591	11.2784	-13.7523
1623180_a_at	9.58801	5.56331	10.9108	9.60968	10.7	4.68923	-13.7262
1627972_at	12.697	12.6025	11.7241	2.25168	13.34	11.5753	-13.7105
1626297_at	11.649	9.17586	13.4198	13.6926	11.5641	2.4739	-13.581
1624580_at	9.64767	5.38973	8.70291	5.36198	8.92996	5.49105	-12.8105
1632045_at	13.0375	10.9103	13.6619	13.7518	12.8464	3.90327	-12.6419
1624695_at	11.2935	8.56318	11.0452	6.43922	12.2628	8.62543	-12.6222
1638428_at	13.2728	9.84789	13.4075	9.98707	13.4668	9.82292	-11.2856
1625401_at	4.11196	2.23202	9.40226	2.33968	3.88467	2.34046	-11.2791
1635836_at	6.7345	3.83711	6.32909	2.73517	6.37817	2.43481	-11.1442
1630229_at	8.38802	2.72834	6.96499	3.4265	3.49288	2.34632	-10.915
1641344_a_at	10.5364	5.44927	10.4602	7.88683	10.5424	7.90798	-10.7901
1628579_at	9.65228	6.22147	9.69936	5.69933	9.67745	6.86826	-10.6541
1623364_at	12.7692	10.5814	12.3251	8.78192	12.4437	8.13315	-10.1766
1641698_at	5.6361	5.03157	6.73695	2.81293	8.44112	2.93861	-10.152
1635306_at	10.8157	8.04246	10.7604	6.21203	10.8409	8.29273	-9.78063
1640601_at	10.7748	9.94025	10.9709	7.07014	10.6193	5.49948	-9.74757
1639670_at	6.49316	4.45661	8.6058	4.32183	8.20192	4.74207	-9.58065
1638021_at	5.34122	2.32975	8.82358	9.15841	9.84862	2.82125	-9.4131
1627441_at	6.75073	3.96332	8.56457	5.02723	7.27892	3.91903	-9.37107
1629269_at	7.66425	3.72926	8.86424	5.82105	8.12496	5.45047	-9.3021
1627847_s_at	8.83416	6.40762	9.74463	6.14378	9.93417	6.32863	-9.25977
1631760_at	6.06321	3.28763	6.98035	3.6028	7.67681	4.23816	-9.17215
1630162_at	7.00707	5.79476	5.77542	2.09246	6.69304	1.99783	-9.1694
1640736_at	14.0383	13.3102	14.0971	8.45359	14.0675	10.89	-9.08217
1637830_s_at	10.3123	6.64005	9.96782	7.06601	10.2925	7.39093	-8.92928
1637919_at	6.67942	5.913	7.02471	2.53278	6.44108	2.24095	-8.89396
1639750_at	13.6889	13.3536	13.1195	6.32416	13.5761	11.2578	-8.87438
1638986_s_at	5.84476	2.72826	6.12992	2.84346	5.72924	2.69857	-8.84305
1629242_x_at	12.7814	9.94742	12.9493	9.80564	13.0109	9.64753	-8.65582
1636158_at	6.66745	2.53875	9.36574	6.21285	8.94766	6.93018	-8.57235
1629281_at	7.45665	4.69839	7.59425	4.37456	9.03688	5.76143	-8.48237
1632543_at	10.6831	8.12624	11.0464	6.9685	11.6934	9.08531	-8.46171
1632495_at	6.44477	4.0212	7.63026	4.53856	6.25318	2.63818	-8.24445
1629194_s_at	11.4602	10.8342	11.6962	7.44271	11.4595	7.29483	-8.08204
1624306_at	4.58634	3.4285	7.37898	3.4547	6.61571	2.77919	-7.85102
1624321_at	11.8728	8.19609	12.1862	9.87145	12.4108	9.54022	-7.74902
1632849_at	12.6318	8.5765	7.89384	4.04941	8.90957	8.01727	-7.62468
1632138_at	5.79882	5.53047	8.23913	3.98841	8.19782	3.93012	-7.61542
1633793_at	4.19487	2.33741	5.76654	2.56857	6.41128	2.71925	-7.54656
1636333_a_at	10.8685	7.68718	10.4906	6.96303	10.2157	8.26539	-7.39423
1634460_at	8.84778	7.66535	9.72047	6.16246	9.62538	5.71658	-7.37723
1627271_at	2.00446	1.98737	2.89058	4.01738	11.7016	2.02862	-7.23214
1624859_at	10.5796	7.19622	12.2801	11.1388	11.3998	7.36523	-7.22543
1632733_at	7.92954	5.88247	7.38418	4.17046	8.89038	5.60395	-7.20537
1625438_at	9.17635	3.31106	6.12235	5.74922	5.64963	3.34123	-7.20471
1625625_at	11.4979	7.56003	12.7091	10.8397	12.7886	10.07	-7.16992
1641434_at	11.5982	9.47821	12.0782	9.2487	11.94	8.37059	-7.15838
1624738_at	6.32987	5.27136	6.56337	3.30918	7.49736	3.31395	-7.12079
1627307_at	5.96123	4.18824	8.41425	4.56675	7.11998	4.25077	-7.11025
1633834_at	13.0748	10.51	12.967	10.0003	12.6533	9.69936	-7.10325
1639504_at	11.7821	7.95365	8.77517	7.02168	11.6946	8.79773	-7.09238
1625761_a_at	10.8071	9.22636	11.6641	8.20164	11.406	8.05981	-6.94735
1632719_at	7.50704	8.67201	10.5437	9.39009	11.2664	2.97431	-6.77511
1634324_at	5.93412	4.39254	6.19688	2.78911	6.01021	2.68512	-6.76527
1624171_at	8.82354	5.97538	7.84789	6.30677	8.96978	5.09217	-6.75347
1631408_at	10.9428	8.40554	11.9661	8.39422	11.4027	9.25579	-6.73658
1639731_at	10.9665	8.3044	10.5435	7.3295	10.4584	8.08438	-6.72736
1628856_at	6.83896	3.35096	9.7873	7.58538	11.1626	8.60678	-6.72055
1625664_at	7.77937	1.78673	3.98567	1.81131	1.88424	1.81112	-6.71183
1630945_at	5.76567	2.93355	6.06039	3.01764	5.54404	3.24329	-6.61255
1639489_at	12.2396	8.69393	11.871	9.36418	12.3419	10.2293	-6.59648
1627437_at	5.32795	4.52072	6.30375	2.46651	6.54174	3.0365	-6.57308
1622893_at	2.65014	3.4206	11.8535	12.4718	11.8524	2.31566	-6.57046
1628641_at	3.67345	2.76118	8.07829	4.64051	7.15116	3.37061	-6.54412
1623523_at	7.96812	4.03922	10.1612	8.74231	9.37701	6.60153	-6.53305
1635695_at	6.44347	5.38347	7.16521	3.67492	7.0511	3.51582	-6.47639
1639037_at	9.27732	7.42127	10.7198	7.22022	10.5274	7.84109	-6.41143
1625282_at	11.7621	9.30069	12.2445	7.88375	13.2757	12.0572	-6.40954
1637292_at	10.7017	8.50136	11.2091	8.95909	11.0256	7.46075	-6.37194
1622957_s_at	7.92528	6.64162	8.35681	4.06339	8.56577	6.13165	-6.36606
1636208_a_at	11.3001	9.73719	10.5471	7.45946	11.2244	7.89868	-6.31489
1630728_a_at	7.24519	4.74583	6.11197	2.34313	4.4938	2.81646	-6.27021
1625502_at	7.81102	6.99273	8.58103	5.62125	8.76157	4.6176	-6.23626
1628388_at	9.5583	8.72753	9.5645	7.29824	9.97147	5.16339	-6.21191
1623477_at	9.78754	8.30336	9.452	7.3075	10.0689	5.80926	-6.18786
1631441_s_at	11.414	10.2014	11.2584	7.92657	11.5433	8.20774	-6.17596
1631426_at	12.4575	9.58062	12.3765	10.9641	12.2416	8.67121	-6.14703
1636888_a_at	12.6616	9.73751	10.662	9.23796	11.5899	8.13317	-6.06968
1640559_at	4.52667	3.73854	8.95215	4.76211	7.08032	4.29061	-6.01804
1629056_at	13.9508	11.0602	14.1687	13.7214	13.6932	9.31317	-5.94898
1635752_at	8.97929	8.11517	9.57243	6.39432	9.25732	5.60911	-5.91132
1632177_at	10.7432	7.32599	11.7583	8.97377	11.6441	10.1995	-5.85139
1630308_at	7.13172	4.2819	6.18547	3.59044	5.59116	3.46143	-5.75518
1633783_a_at	7.80326	5.45778	5.42921	3.44233	6.54457	3.32539	-5.72462
1638563_at	11.4256	10.0679	12.2517	8.7784	11.9925	9.28994	-5.70089
1632696_at	10.4202	10.1993	10.2522	6.70885	10.6829	6.92581	-5.68481
1624990_at	7.20216	6.08745	7.86505	4.15951	7.23565	4.55017	-5.66435
1626829_s_at	10.0439	9.72929	10.9111	7.87175	10.2453	6.12149	-5.62787
1630089_at	4.86425	5.01977	8.1902	3.95764	7.65165	4.26308	-5.61208
1630010_a_at	8.51626	4.61576	9.34105	7.21759	8.66686	7.2357	-5.5985
1625261_x_at	12.0905	9.45894	12.709	9.02109	13.6152	12.4802	-5.59766
1627293_at	8.93148	6.9597	9.88516	7.9063	9.57271	6.07293	-5.59242
1638407_at	8.43992	8.22723	9.74774	7.39544	9.13207	4.24968	-5.5885
1624452_a_at	5.12028	2.73172	4.41757	3.44184	7.20014	3.13015	-5.57161
1631036_at	2.02204	2.01063	11.4817	10.88	8.86023	2.04447	-5.56465
1641098_at	9.85503	7.76881	10.4236	7.6573	10.0002	7.44443	-5.53825
1637746_at	9.8238	9.5752	9.86589	6.93715	9.63563	5.40817	-5.53379
1633086_s_at	11.9219	10.1377	9.62176	7.32844	9.88341	6.5635	-5.52437
1632922_at	11.6686	9.09101	12.032	9.9965	12.0212	9.23939	-5.52114
1631631_at	6.06649	5.58121	7.06465	5.94711	7.97287	2.19059	-5.50865
1624802_at	4.96091	3.49361	3.94706	2.43784	6.83728	2.46035	-5.46852
1623815_at	12.3065	10.1637	12.9614	9.83259	13.086	11.0142	-5.45585
1635249_at	9.38392	8.7991	9.792	6.63566	9.73352	6.13934	-5.44568
1641426_at	9.71284	8.5267	10.8056	7.96244	10.1021	6.8364	-5.39516
1626552_at	9.10937	6.96145	9.97494	6.69852	9.99131	8.12863	-5.38523
1624697_at	7.15182	7.32707	7.7014	3.97243	7.56724	3.87377	-5.33589
1635675_at	6.30808	3.50276	8.31868	5.7996	7.82651	5.93077	-5.30265
1624276_at	3.95121	2.37646	7.70415	4.07585	8.93932	6.92411	-5.30035
1635149_at	7.6832	6.45712	8.16423	5.85126	7.39866	3.73373	-5.28289
1629510_at	5.44324	2.91878	6.48167	3.98342	7.58912	5.43376	-5.25136
1640390_at	8.99817	6.16833	7.55806	5.13981	7.69543	5.77227	-5.24309
1624369_at	8.16861	8.198	8.76303	5.84283	7.89681	3.64397	-5.20976
1639102_at	8.85443	7.65203	8.98275	5.73751	9.11534	6.42524	-5.20265
1635971_at	8.46485	6.89527	10.1977	7.62792	10.564	7.57731	-5.18862
1630835_a_at	10.7101	9.35782	11.173	6.90747	11.1982	9.72207	-5.15027
1640720_a_at	12.6697	10.9846	13.3834	11.9617	12.7913	8.86695	-5.07609
1626057_a_at	8.01857	6.41124	9.74868	6.31811	9.14294	7.17673	-5.04447
1638220_at	6.03562	5.01542	6.39104	4.0359	5.89444	2.26862	-5.04104
1640468_a_at	6.20803	4.75303	9.63715	6.84904	9.02399	6.28423	-5.01978
1632590_at	5.50359	4.66716	8.22054	5.18207	8.31788	5.25437	-4.96848
1637432_at	9.75977	7.0956	9.05118	8.93024	9.50222	5.38061	-4.93223
1637936_at	4.48871	4.41712	9.44425	5.64571	7.57292	4.5513	-4.9152
1625626_at	10.3056	9.78893	10.2962	7.59263	10.1309	6.47576	-4.89664
1624718_a_at	7.73369	7.6478	7.51286	4.66572	7.85613	3.91532	-4.8949
1633843_at	4.85696	2.581	4.82974	2.29479	5.18749	3.15454	-4.86111
1639799_s_at	8.93215	2.07979	2.14091	2.14812	2.16587	2.17052	-4.85734
1628225_at	4.82034	4.69907	6.71402	3.74289	6.49088	2.74381	-4.85618
1623507_at	10.4346	9.88642	11.257	8.80965	11.1984	7.38351	-4.8237
1632077_at	4.37455	2.95614	6.64075	2.89189	4.46874	2.87271	-4.77147
1625493_at	9.52433	7.99133	10.6118	7.86738	9.82548	7.36188	-4.74697
1626222_at	7.13801	1.94909	1.96555	1.96331	3.51832	1.97343	-4.74152
1640316_at	9.31053	9.42426	10.0476	7.17804	9.42279	5.44802	-4.73555
1636589_s_at	10.3463	9.81456	11.2135	8.44423	10.7523	7.32418	-4.73395
1625341_at	8.79259	6.84389	8.11166	5.40548	7.47174	5.40089	-4.73023
1637320_at	5.47513	4.25677	7.74974	5.40888	7.79534	4.6526	-4.70432
1638337_at	6.45082	4.27064	8.75206	5.87016	8.26328	6.65206	-4.67327
1641068_a_at	8.31755	4.04529	9.56949	8.9223	10.3939	8.64642	-4.6664
1635160_at	3.4186	2.56445	4.41371	2.19105	5.75013	2.21694	-4.60542
1634969_at	5.06272	4.90089	7.35307	4.72365	7.60215	3.8007	-4.58705
1628284_at	10.6986	8.97582	10.7799	7.25637	9.4142	8.09614	-4.55712
1639515_at	8.621	7.49096	11.0429	8.62692	9.18035	6.16534	-4.55361
1635247_at	10.4455	8.24335	9.06563	7.36891	9.35027	6.70305	-4.53792
1626650_at	10.7672	9.5722	10.4534	7.07251	10.4034	8.4716	-4.49783
1632057_at	7.61087	5.37302	7.34836	5.19137	9.78459	7.67771	-4.49163
1625780_a_at	13.4032	11.7548	13.8412	11.0523	13.6515	11.5988	-4.47949
1640974_a_at	8.73213	6.52682	8.2922	7.13779	11.2167	8.09299	-4.47269
1627597_at	3.67869	3.49176	6.11466	3.57167	6.78931	3.05347	-4.45447
1637880_at	13.9419	13.2248	13.8884	10.3073	13.9256	11.7609	-4.45153
1641519_at	9.88318	9.57507	10.26	7.41089	10.2433	6.97629	-4.41193
1641084_at	9.35083	7.89475	7.225	5.08211	8.56596	5.74487	-4.40768
1628696_at	13.6223	11.7889	13.8765	12.8075	13.3474	9.83978	-4.39747
1625505_at	9.70695	7.60951	9.17891	7.14985	9.59589	7.31814	-4.39161
1633093_at	5.96878	5.02913	8.29568	5.89315	8.081	5.04732	-4.3629
1624463_s_at	7.4342	4.61277	8.93209	7.06795	9.11435	7.42997	-4.35694
1634045_at	5.8151	6.06103	7.20645	3.6804	6.66886	3.60842	-4.32746
1635367_at	7.50195	5.05809	9.23452	6.84561	9.10567	7.60401	-4.32133
1639166_at	6.93377	3.17098	7.30672	6.25562	8.67197	7.16042	-4.31237
1638221_at	6.64282	5.25109	5.47991	4.68929	7.14938	3.03439	-4.28446
1631098_at	12.228	10.2714	12.2126	10.3726	12.1868	9.69947	-4.27121
1634301_at	7.22	7.05059	8.38342	5.10344	7.03414	4.24337	-4.22823
1635522_a_at	12.2305	9.93761	12.6964	11.1134	12.9495	10.594	-4.21967
1634196_at	7.36853	6.05958	8.11972	5.0575	7.83202	5.97224	-4.21924
1635594_at	4.48352	2.09021	3.27974	2.13255	4.7994	2.12483	-4.20379
1629893_s_at	4.21866	2.67421	4.51975	2.27225	4.70975	2.29699	-4.19374
1627371_at	5.47949	4.96939	7.67018	3.82738	6.62716	4.77563	-4.19347
1635114_a_at	4.73962	2.86086	6.57012	3.76474	6.31022	4.79764	-4.186
1634775_at	1.8072	1.77164	4.63764	1.80437	5.15376	1.83171	-4.18036
1640757_at	1.96895	1.97296	1.99237	2.34919	8.55135	2.01686	-4.16376
1625431_at	9.17877	7.23796	9.71849	7.00828	9.80299	8.28967	-4.1548
1623287_at	7.9693	6.16123	8.11001	4.84081	7.02074	5.94286	-4.14599
1624207_at	6.15628	3.51276	6.44141	4.38397	6.86359	5.43169	-4.12469
1633377_at	9.48433	8.5443	9.36593	7.01507	8.90265	6.08314	-4.10334
1627743_at	10.6191	8.64164	10.2135	8.16366	10.2874	8.21198	-4.09607
1634282_s_at	11.0461	10.0771	9.39946	6.68095	10.9232	8.53089	-4.07445
1631827_at	10.7493	8.81891	9.91336	7.95824	9.65084	7.45674	-4.07426
1625800_at	7.84075	5.93399	6.7863	4.58489	7.51062	5.53998	-4.0735
1625273_at	7.76007	6.24867	8.90867	5.70021	8.90527	7.55508	-4.06527
1636849_at	10.2866	8.17206	9.96302	6.82145	11.1191	10.3072	-4.06335
1641652_a_at	5.40383	4.41464	6.59563	3.8402	6.58691	4.27709	-4.05063
1623117_at	8.10516	5.27582	6.25193	4.56458	6.02277	4.49262	-4.04352
1632870_at	4.37009	2.55262	4.35791	2.38873	4.64435	2.40361	-4.02539
1637484_at	7.35522	5.9297	8.34736	5.46958	8.19507	6.48509	-4.01229
1633609_at	7.6902	5.8939	7.09691	4.75167	7.12397	5.26412	-4.00128
1639920_at	8.16167	8.66674	8.80568	5.99538	7.54959	3.85417	-4.0006
1624379_s_at	7.06339	4.15017	9.35917	7.9277	9.49288	7.85114	-3.98748
1628263_s_at	11.3223	8.76769	11.716	10.1567	11.6039	9.75792	-3.9631
1639671_at	9.79704	6.00993	11.2233	10.0689	11.1856	10.1758	-3.95525
1625635_at	4.38598	3.50129	6.33619	3.18237	4.88711	2.98215	-3.94809
1636653_at	8.20176	6.06481	8.17183	6.83975	8.88784	6.41506	-3.94658
1640751_at	4.3917	3.626	7.19522	4.19265	6.13518	3.97554	-3.93393
1632295_s_at	7.07846	4.91222	9.19328	7.36165	9.71104	7.78279	-3.9323
1640566_at	13.7428	11.3759	13.6023	12.5821	13.8035	11.2726	-3.92493
1640449_s_at	9.39204	8.21297	8.97843	6.52277	9.0716	6.7963	-3.91771
1635343_a_at	10.2125	8.0408	9.53467	7.87016	10.3189	8.2489	-3.91425
1632694_at	9.71786	6.7092	8.6126	6.15869	8.90051	8.4589	-3.91242
1631270_at	5.24702	3.8054	3.87158	2.19898	5.10534	2.31548	-3.91233
1639837_at	8.44414	7.32535	9.40528	6.84969	9.23377	7.01197	-3.90519
1624059_at	5.01144	3.26893	4.67097	2.9436	5.70223	3.28151	-3.90016
1640368_at	4.87591	4.70476	5.77407	3.20192	5.45305	2.31397	-3.89276
1626432_at	8.11738	8.56565	9.11324	7.40474	8.78584	4.18435	-3.87422
1635765_at	7.70226	7.10718	8.84065	6.66906	8.7316	5.64662	-3.86522
1628302_at	8.25681	3.25894	6.77561	8.45926	4.16634	1.63867	-3.85651
1640511_at	4.25231	4.07741	5.9141	3.49976	6.14628	2.90651	-3.84505
1624619_s_at	7.23572	6.29453	11.4475	9.74233	9.37854	6.20564	-3.8364
1638327_a_at	6.64752	4.91334	4.16825	2.24814	5.61945	3.45467	-3.83623
1640073_at	4.95873	4.64432	7.43665	4.92955	7.06855	4.08693	-3.82213
1632232_at	3.51713	2.18259	3.34184	4.16561	7.54222	2.25021	-3.82182
1625698_at	13.6758	11.5826	13.6433	11.7778	13.9391	12.096	-3.82096
1626166_at	8.9855	7.24521	9.04177	6.81686	8.44943	6.62298	-3.812
1633392_at	5.50568	5.13154	6.86687	3.48221	5.23858	3.20971	-3.8085
1634440_s_at	11.3628	10.4562	10.6157	7.35023	12.1662	10.5777	-3.78473
1638096_at	5.3043	5.00309	5.655	2.47771	4.37486	2.1442	-3.74004
1636227_at	7.31201	7.42379	7.71905	4.64739	6.98531	4.24183	-3.73503
1626572_at	8.74277	9.23808	8.76955	6.47112	8.48143	4.58373	-3.73284
1632238_at	7.23863	5.77389	9.7051	7.10381	8.76591	7.13201	-3.73207
1625777_at	5.28688	4.60871	6.53178	3.95093	6.39609	3.95565	-3.73167
1626195_at	5.99322	5.65991	8.11494	5.9548	7.96998	4.76599	-3.72993
1628556_s_at	6.13446	5.24886	6.10974	4.26837	7.54172	4.57598	-3.72585
1628228_at	10.4632	9.8979	11.398	9.42715	10.751	7.59599	-3.72452
1623531_at	6.75407	5.87943	8.91334	6.74409	8.68754	6.04099	-3.7239
1635119_at	6.99838	3.37636	9.37859	8.3757	8.93727	7.87795	-3.71856
1638205_s_at	5.23051	1.98965	9.29994	8.42872	9.70717	8.13958	-3.71464
1641475_at	12.21	9.40213	12.9283	11.461	12.9842	11.5844	-3.71061
1624222_s_at	12.2245	10.4295	12.1627	9.48927	12.1248	10.9187	-3.71023
1624300_s_at	11.3694	10.1293	12.0044	9.69552	12.3372	10.2125	-3.7095
1631612_at	8.68657	4.56582	9.96124	8.80794	9.66479	9.28859	-3.68948
1634786_at	13.7884	11.9019	13.8657	12.0399	13.7299	11.795	-3.68688
1640765_at	8.80558	6.95738	8.36112	6.25576	8.62844	6.93648	-3.68545
1640817_at	9.54657	5.69544	9.92607	9.46297	10.6256	9.30058	-3.68011
1623173_at	2.79454	2.33604	4.67191	2.38855	5.76635	2.90685	-3.64804
1637511_at	11.2314	10.8805	11.5453	10.2271	10.8378	6.90643	-3.64729
1626735_at	6.29006	5.60621	6.86065	3.26611	6.12144	4.80849	-3.6396
1637734_at	7.41851	4.00596	6.48204	6.05352	8.51747	6.7681	-3.63884
1625091_at	10.0807	9.56134	11.2125	8.95134	10.5034	7.69923	-3.63401
1627816_a_at	10.4929	8.68126	10.3455	8.67879	10.6636	8.56835	-3.62471
1623522_at	6.40899	4.7707	5.29014	3.80801	7.39276	4.95689	-3.61024
1639045_at	10.4895	9.09778	10.7683	8.52503	10.4516	8.53713	-3.60455
1629674_s_at	11.0458	10.1774	11.0797	8.59511	10.9651	8.78157	-3.59379
1632204_at	12.6638	11.6991	13.2072	10.7627	13.0851	10.9629	-3.58954
1630746_at	9.28399	9.30187	9.49934	6.8531	9.24111	6.34013	-3.58783
1626379_a_at	8.28296	4.37879	10.3605	9.00808	9.68005	9.40871	-3.58667
1637906_at	10.5767	9.86931	9.80664	8.08083	10.5868	7.49571	-3.58365
1629442_at	3.0167	2.4806	5.42607	3.13142	5.82702	3.1347	-3.58264
1623083_at	10.842	9.28002	11.4292	10.8427	11.0625	7.69036	-3.58061
1632716_at	9.48288	9.78566	9.99707	7.24876	9.955	6.89346	-3.56942
1631382_at	6.72911	3.14737	2.4487	2.34118	4.22331	2.41161	-3.56439
1625751_at	6.97946	7.19406	7.05381	4.38756	6.8085	3.78407	-3.54395
1632435_at	10.0676	10.2416	10.2577	7.75917	10.6961	7.55666	-3.53405
1633284_at	10.8039	9.72742	9.35186	6.68593	9.82229	8.11718	-3.52065
1633000_a_at	6.39971	5.68112	8.32777	6.39358	8.23121	5.44065	-3.51725
1631264_at	10.7758	9.5046	10.0722	7.31766	10.3008	8.88592	-3.51504
1629289_at	7.11724	6.74965	9.24377	7.10166	9.37741	6.45149	-3.51098
1633158_at	6.51797	6.33894	6.34725	4.62829	6.43645	2.91538	-3.49757
1633512_at	7.60531	5.4585	9.08457	7.01545	9.81933	8.62485	-3.49059
1630251_at	6.48044	6.55101	7.88457	5.84825	7.22552	3.78879	-3.4842
1626155_at	6.56802	6.86377	8.93837	6.74862	8.84043	5.3381	-3.47925
1631863_at	10.2954	8.63557	10.7725	8.61727	11.0074	9.43089	-3.47543
1637429_at	8.90624	7.74325	9.24562	6.81939	9.39271	7.59473	-3.47192
1639612_s_at	10.6828	10.3605	11.1547	8.97658	10.6505	7.7666	-3.46961
1637964_at	13.8581	12.2387	14.6261	14.5336	14.0025	10.3313	-3.46863
1630001_at	4.35496	4.11185	6.78185	4.62084	6.87652	3.9043	-3.46322
1633989_at	12.0804	11.4644	11.9718	10.1354	12.4996	9.57645	-3.46259
1627022_at	5.77249	5.83689	7.78776	5.26326	6.36774	3.46585	-3.45175
1636383_at	10.0898	7.43351	8.35974	7.37669	10.5412	8.84309	-3.43224
1630590_at	9.64674	5.58497	11.1198	9.69228	9.19888	9.35225	-3.43103
1624262_at	4.86934	3.91963	7.83163	5.14745	7.55513	5.8536	-3.43063
1632632_at	6.43578	4.87793	4.69262	2.87972	5.26178	3.3082	-3.42185
1626942_at	11.0849	9.08198	11.6345	10.0271	11.3748	9.66163	-3.42119
1623844_at	5.76424	5.06806	6.85725	4.68395	6.72117	4.26924	-3.41954
1641633_at	6.02573	4.95457	7.17203	5.30802	7.29219	4.91049	-3.41596
1629965_at	5.11336	3.51675	5.78249	3.58025	5.16013	3.64645	-3.41253
1631802_at	4.7287	3.00156	7.72642	5.78038	7.47776	5.85445	-3.39991
1625861_at	5.37858	3.87779	4.84423	3.23962	4.64222	2.4526	-3.39876
1634127_a_at	10.7018	10.333	11.5745	9.43788	11.1134	8.32447	-3.39823
1638782_at	10.9209	8.24751	11.3341	9.78055	11.4017	10.3343	-3.39822
1641232_s_at	9.04867	8.99006	8.98822	7.19284	9.38358	5.94638	-3.39575
1637659_a_at	12.1216	11.3249	12.044	9.22879	12.7163	11.0407	-3.39286
1628693_at	6.36277	6.35774	8.30808	6.16346	7.29265	4.15657	-3.39147
1631714_a_at	8.44766	5.31202	9.80917	9.40874	10.1608	8.44224	-3.36719
1631757_at	6.54277	6.3957	8.05711	5.4642	7.25038	4.73605	-3.36694
1634588_at	3.17796	2.45984	5.4422	3.19638	5.42573	3.13863	-3.36439
1630388_at	7.70011	7.37689	8.88898	6.96301	7.88374	4.88565	-3.36147
1634134_at	5.62875	3.42822	7.03426	5.13954	6.25	5.11861	-3.34548
1637905_s_at	9.6586	7.45616	10.5223	8.87727	11.1549	9.7776	-3.34404
1641263_at	10.9314	10.3491	11.3914	9.88331	10.4069	7.27821	-3.33964
1630967_at	7.01247	7.38507	9.71464	7.40856	9.7057	6.43067	-3.3315
1640281_s_at	6.52406	5.93158	9.44715	7.40587	9.79602	7.23147	-3.32365
1630593_at	12.0178	11.0801	11.7813	10.0104	12.0438	9.56202	-3.31757
1630619_at	9.14859	7.7327	8.55867	6.71405	9.11726	7.18826	-3.3169
1640478_at	11.5146	10.7349	10.8999	8.86217	10.8017	8.43193	-3.31513
1638750_at	6.38791	6.32358	7.7302	5.60366	7.63947	4.64608	-3.31288
1628289_at	10.3921	9.73866	11.3567	7.86675	10.8917	9.8538	-3.31061
1636914_at	8.49941	6.71755	10.2	8.64844	10.0804	8.23948	-3.3053
1623103_at	8.29279	6.69355	6.10476	4.70923	6.84659	4.69756	-3.28206
1636576_s_at	7.80589	5.05546	8.76251	7.26866	9.04483	8.14591	-3.2816
1628268_at	8.47701	7.12977	8.89012	6.66751	9.45881	7.90079	-3.27
1637652_a_at	2.69533	2.41956	5.89172	3.68741	5.89802	3.25536	-3.26612
1624856_at	9.21258	7.30548	9.38935	7.20344	8.98162	7.95967	-3.26026
1634271_at	4.37645	2.98386	2.98682	3.5621	6.75218	2.45602	-3.25914
1633053_at	2.39465	2.38346	7.94529	8.3511	7.99668	2.498	-3.25206
1640945_at	5.31331	3.04751	4.51862	3.27773	5.41927	3.82618	-3.24884
1632183_at	5.52737	4.0569	5.44106	3.59024	5.55618	3.7803	-3.24689
1630555_at	11.6137	10.8531	11.594	8.21243	11.7254	10.7844	-3.2364
1628277_at	7.85499	7.62649	8.85472	6.69926	8.28001	5.58296	-3.23479
1631323_a_at	6.84294	5.52737	5.681	4.47403	6.69626	4.13829	-3.23441
1633343_at	4.72991	4.04942	5.14382	2.22055	4.10682	2.63571	-3.2302
1636270_at	6.65222	6.69417	7.51652	4.92554	6.82848	4.31851	-3.21838
1636256_s_at	8.69456	9.58573	9.18215	6.96047	9.39707	5.68293	-3.20772
1628917_at	11.1282	10.2804	11.7943	10.2295	11.1727	8.54994	-3.20085
1633268_s_at	12.8203	11.19	11.7339	9.6883	12.6528	11.2962	-3.19873
1638032_at	3.65535	3.42518	4.63805	2.6007	4.8991	2.13573	-3.19754
1629585_at	6.11266	3.02609	7.76333	6.76526	6.92084	5.97529	-3.19702
1635109_at	9.61519	7.64514	9.88492	8.90829	10.1568	8.0954	-3.18073
1628854_at	3.37471	3.73109	6.22413	3.19047	5.54415	3.21409	-3.18019
1635762_at	7.44459	6.46309	7.39069	5.13123	7.45318	5.68868	-3.17881
1641187_at	4.86846	4.84026	5.98878	3.95364	5.9034	2.9669	-3.17468
1641472_at	7.81912	7.78545	9.18962	7.12542	7.76912	4.88192	-3.16387
1635998_at	12.8962	11.1534	12.8072	11.4698	12.8368	10.9338	-3.1625
1640887_at	8.05293	8.27875	7.92517	5.29511	7.60243	5.03788	-3.15199
1636939_at	7.22981	3.92125	7.86239	6.66934	8.40236	7.94243	-3.14672
1633057_at	11.0944	10.1671	11.661	9.76903	11.4569	9.32801	-3.137
1624774_a_at	7.40628	4.28793	8.88696	8.38609	9.64582	8.31963	-3.13501
1629924_at	10.7818	9.06256	11.917	9.86563	11.8099	10.6413	-3.13052
1639181_at	7.10541	4.08038	7.72082	7.80333	9.01402	7.02843	-3.1225
1636698_at	6.70381	7.43496	7.28058	5.75241	7.47871	3.35557	-3.11677
1641598_at	9.14768	7.68162	10.0812	8.34722	9.76572	8.04611	-3.11641
1635831_at	7.26702	7.8466	7.46529	5.07624	7.73384	4.62524	-3.11527
1636848_at	8.76263	6.7249	10.3773	8.67469	10.3132	9.1485	-3.1059
1627499_at	12.6941	12.0659	13.0593	11.5422	13.2085	10.4537	-3.10236
1633852_at	5.54702	3.40822	6.73301	5.73918	6.85648	5.09056	-3.10125
1629316_at	9.8264	9.32119	11.1054	9.71462	10.5822	7.57989	-3.10107
1624101_at	12.7841	10.7257	13.8449	12.1579	12.9897	11.8378	-3.10035
1637206_at	5.28712	4.28635	6.19383	4.18944	6.35252	4.46181	-3.09933
1628875_at	10.7786	10.2391	10.9304	8.24537	11.5542	9.89346	-3.09175
1637072_at	13.4318	12.7971	11.953	9.33036	13.0926	11.4798	-3.08096
1622915_at	8.45417	7.56055	11.1125	9.0487	10.3382	8.42816	-3.07905
1630614_s_at	13.1799	10.8378	13.0177	11.8338	13.3636	12.0236	-3.07801
1623440_at	4.56875	4.35775	4.85625	2.48536	4.66868	2.38987	-3.07425
1630065_at	9.63291	6.31667	10.418	10.4523	10.4149	8.84642	-3.06695
1638610_at	11.5122	10.2525	12.1645	10.1403	12.1134	10.5567	-3.06
1639776_s_at	9.12229	7.4042	10.6843	9.56007	10.3735	8.37667	-3.05898
1627986_s_at	7.05215	2.34696	2.35965	2.37008	2.51914	2.37895	-3.05601
1625123_at	8.51292	7.16402	8.30178	6.20461	9.76254	8.37433	-3.05554
1636871_at	5.6982	5.38308	6.19019	3.5437	5.1915	3.32503	-3.05116
1624634_at	6.04277	4.97908	6.96099	4.30814	6.68325	5.57773	-3.04692
1631209_at	9.16915	9.67526	9.05792	7.06487	8.86958	5.53646	-3.04552
1634033_s_at	7.95831	7.07507	7.36156	5.2595	8.27631	6.4439	-3.04386
1624567_at	8.70862	7.32767	9.45515	7.80027	9.20002	7.42085	-3.04196
1629972_at	5.47361	3.80723	6.90462	4.88188	7.38478	6.26623	-3.03681
1625953_at	4.1616	3.36854	6.06649	3.3681	4.83158	3.51731	-3.03544
1641702_at	3.47199	3.52348	6.20734	3.56798	5.7933	3.5779	-3.03372
1627287_at	13.2681	12.5057	13.708	11.9778	13.8699	11.5634	-3.0308
1636540_at	6.43044	5.35519	5.95619	3.92023	7.84362	6.15608	-3.03056
1634279_at	12.7913	11.677	12.3668	9.76211	13.3153	12.2411	-3.02667
1638262_at	11.9058	11.0957	12.2989	10.6431	11.75	9.42395	-3.0258
1627301_s_at	5.67649	5.76445	7.01975	4.46424	6.01156	3.69907	-3.01749
1627867_at	6.81814	6.86946	8.07032	6.39299	6.95928	3.81106	-3.01344
1628187_s_at	11.8956	10.7955	11.1079	9.18017	11.3929	9.65101	-3.0103
1629952_at	7.54596	7.49535	9.11632	7.13014	9.67271	6.94539	-3.0064
1623281_s_at	9.87336	9.98837	10.4042	7.96862	9.87819	7.45565	-2.99185
1639236_at	7.16186	2.40898	2.59642	2.53527	2.47971	2.5529	-2.99028
1637522_at	6.23595	6.92668	7.24985	4.74022	7.4318	4.54369	-2.967
1627282_at	4.31928	4.25026	7.38615	4.71999	6.7385	4.76782	-2.96621
1636602_at	9.87062	9.92909	10.0575	8.12797	10.9121	8.08296	-2.96233
1633882_at	3.65071	2.1796	6.48346	5.46609	4.67102	2.45933	-2.96231
1625738_at	6.86607	6.50874	8.72184	6.57883	7.49562	5.29717	-2.96137
1638051_at	12.8608	12.1785	12.3572	10.0317	13.0185	11.3336	-2.9572
1638691_at	11.0771	9.59267	9.91008	7.83467	9.93915	8.80996	-2.9547
1636373_at	4.65798	4.90487	5.1687	3.08209	5.65478	2.80658	-2.95394
1637353_at	12.9831	10.5803	12.816	12.3736	11.6896	9.85317	-2.94965
1628345_at	9.99299	6.98407	10.1496	8.68704	8.67202	8.46468	-2.94773
1632919_at	11.2955	10.5774	11.2745	9.42762	11.5574	9.45276	-2.94148
1635202_s_at	9.20022	7.36321	9.97517	8.29786	10.126	8.97583	-2.93799
1632176_at	9.04006	9.21363	9.64462	7.60406	8.98637	6.18957	-2.93752
1624098_s_at	8.31072	8.94822	10.3658	8.57046	9.96188	6.45762	-2.93637
1637051_at	3.79888	3.87668	6.22682	3.39147	5.27931	3.39093	-2.92542
1638596_at	6.18611	4.9967	6.06601	3.83081	6.14022	4.92055	-2.9243
1623346_at	4.27757	4.30937	8.02731	5.7933	8.48406	6.04342	-2.92334
1630503_at	11.0923	8.38144	9.57755	9.24776	10.1752	8.58312	-2.91651
1629377_at	4.70338	4.7681	6.35989	3.65606	4.9069	2.92613	-2.90786
1631354_x_at	4.38041	3.31588	5.82132	4.40504	5.04128	2.904	-2.90666
1627831_at	6.49723	7.70359	6.83986	3.50684	5.99092	3.50237	-2.90473
1627984_at	7.35096	5.4424	6.1172	4.45143	7.51657	6.47915	-2.90241
1624991_at	9.88263	10.5533	9.78317	7.58415	9.12061	6.06095	-2.88653
1641488_at	10.9382	9.17219	9.35082	8.37401	10.4069	8.56493	-2.88438
1632083_at	6.0803	6.22095	7.20203	4.88398	6.10817	3.70143	-2.88395
1639152_at	12.6292	11.2836	11.8785	9.95783	12.9397	11.6249	-2.88191
1638013_at	3.67896	2.39043	3.77778	1.92319	4.60758	3.17056	-2.88129
1635945_at	10.8274	9.57551	10.1911	8.66877	10.414	8.60821	-2.8812
1639158_at	5.8187	5.96455	6.78447	5.06263	6.17952	3.17835	-2.8793
1640775_a_at	12.7409	12.4852	13.0728	11.0417	13.5529	11.2631	-2.87893
1625789_at	6.11279	6.06203	7.5539	4.99322	7.14142	5.17666	-2.87867
1632278_s_at	9.82463	8.65913	10.5241	8.96433	10.171	8.32176	-2.87754
1638309_at	6.182	3.32038	5.53487	7.29825	6.07909	2.60496	-2.87612
1638881_at	6.07162	5.98147	6.6259	4.69452	5.78458	3.2606	-2.85833
1629894_at	11.1584	10.5985	9.84869	6.95085	10.3005	9.21777	-2.855
1631829_at	5.91051	6.58207	6.08256	4.144	5.44305	2.17756	-2.84974
1638829_s_at	10.5725	9.35399	9.81745	7.59297	9.65214	8.56591	-2.84759
1622974_at	5.95976	3.08945	3.44677	2.00374	3.26153	3.052	-2.84341
1637180_at	8.60193	7.51745	9.89531	8.07711	10.1883	8.57576	-2.83839
1624432_at	9.73103	8.79754	9.36537	8.93227	10.0777	6.94046	-2.83093
1632907_a_at	5.25401	4.48033	6.45409	3.54083	5.11635	4.30056	-2.83021
1624514_at	5.16307	5.10616	5.35283	3.02226	5.72467	3.61059	-2.82945
1630095_a_at	3.75579	3.14145	5.54866	2.89918	5.25688	4.02055	-2.82853
1638153_at	4.90085	4.90937	5.868	3.66753	5.87737	3.56975	-2.82815
1625852_at	7.24922	6.42599	8.38134	5.36046	8.07592	7.43121	-2.82113
1641493_at	7.39418	8.36939	8.21962	6.10876	8.40983	5.06	-2.81895
1641176_at	3.48416	2.55915	2.93414	2.47517	5.74141	2.64903	-2.81302
1628941_at	10.1569	9.91104	9.55928	7.94088	11.0179	8.42659	-2.79954
1635076_at	4.32673	3.94721	5.9548	4.15834	6.01835	3.73946	-2.79909
1632418_s_at	9.68548	8.8229	10.2129	8.37787	10.1828	8.42673	-2.79832
1641399_at	8.21966	7.53083	9.61198	7.79701	9.40774	7.47055	-2.79013
1628574_at	6.85513	6.42562	6.59846	4.35783	5.17429	3.40617	-2.78837
1638700_at	5.89664	3.50004	6.9609	6.01709	7.12153	6.02552	-2.78718
1638972_at	3.37487	2.24528	3.68165	2.12368	3.90368	2.15856	-2.78477
1636098_at	7.88129	7.49353	9.73708	7.71729	8.98343	6.96062	-2.78328
1634319_at	8.00227	7.92164	10.4557	8.06231	9.31393	7.36346	-2.77951
1638287_a_at	4.66859	2.82154	3.19605	2.89948	5.50505	3.22794	-2.7771
1623128_at	10.0955	10.4839	10.1331	7.81873	9.98654	7.49685	-2.77384
1641477_at	12.21	11.8587	12.0068	9.12988	12.4228	11.2598	-2.75822
1623931_s_at	3.57173	2.10381	2.97075	2.15847	4.272	2.16171	-2.75776
1633310_at	4.76537	4.31438	6.06691	3.97712	4.98366	3.13481	-2.75721
1631696_s_at	9.94593	9.05621	10.3971	8.22749	10.4543	9.12935	-2.75381
1640147_at	2.71179	2.676	4.8086	2.76909	4.93819	2.62989	-2.75337
1636264_at	6.98919	4.1789	9.29965	8.19897	8.86854	8.39622	-2.75318
1626579_at	10.9339	10.4461	10.6556	8.81848	10.5947	8.53667	-2.75296
1634178_at	8.05574	6.38647	6.64412	5.38989	8.61809	7.15977	-2.75224
1624357_at	10.06	9.49376	10.4156	8.65234	10.6002	8.54944	-2.75125
1640465_at	11.5467	9.31334	12.5089	11.3247	12.6359	11.6744	-2.75049
1632415_s_at	3.58886	2.74266	7.19622	5.33275	6.65278	4.98343	-2.75046
1625203_at	8.8215	7.20247	5.74655	4.54578	7.90368	6.35437	-2.74417
1637821_at	4.79317	2.30928	3.78893	2.23346	2.69631	2.36764	-2.74349
1639308_at	8.52619	7.75293	7.46418	5.43267	7.61454	6.05493	-2.74117
1629751_at	2.97747	2.9757	6.71404	3.95928	5.97008	4.36241	-2.74106
1640197_at	6.22296	6.43123	8.10229	6.20939	7.54425	4.8688	-2.73845
1624724_at	6.53177	5.74282	6.46354	7.62029	6.71715	1.9896	-2.73824
1629683_at	6.28434	5.16701	6.68644	4.57661	7.31013	6.18179	-2.73555
1626537_at	3.86536	2.54237	5.63193	3.89156	5.18118	3.89083	-2.73442
1629096_at	4.69974	4.83448	5.81824	3.55582	4.71185	2.48706	-2.73364
1627683_at	12.4747	12.2485	12.0465	9.98814	12.1594	10.0937	-2.73224
1622937_at	6.93288	5.65516	5.40445	4.14218	6.97188	5.16306	-2.73133
1636457_at	6.75524	5.65221	8.18952	6.29168	7.01573	5.66891	-2.73062
1633672_at	8.02627	7.67158	8.9785	6.85505	8.83677	6.97094	-2.72828
1636356_at	11.844	11.5821	12.4218	10.1398	12.0492	10.2531	-2.72578
1640427_at	8.23851	8.50056	8.48572	6.36934	8.14974	5.66459	-2.72545
1636717_at	4.34681	2.92181	4.4518	2.91168	4.2127	2.83971	-2.72459
1637669_at	4.71215	3.86423	4.2351	3.53181	5.90736	3.12575	-2.72126
1637775_at	6.86457	7.45065	8.22154	5.35742	7.24602	5.19153	-2.72107
1633462_at	7.5759	6.38934	7.73438	5.36076	7.28403	6.52188	-2.71467
1636313_at	12.3089	11.4924	12.7209	10.8663	12.6434	11.0069	-2.70545
1628432_at	12.5146	11.0223	11.9949	10.6814	12.1115	10.6126	-2.70363
1639682_at	9.68223	7.05969	8.83857	7.46375	9.60537	9.29974	-2.70257
1639232_s_at	13.1287	12.5491	12.6708	10.4851	13.5784	12.0413	-2.7022
1625363_at	3.68561	3.52473	5.35735	3.56675	5.86111	3.51256	-2.70072
1629698_at	4.7072	4.56958	4.83544	2.47855	4.21178	2.40669	-2.70045
1626384_at	3.09518	2.24712	3.85426	2.22463	4.16638	2.34644	-2.69922
1640837_a_at	3.56216	2.09571	10.5277	13.1282	7.53712	2.10813	-2.69754
1629455_at	8.75332	7.24714	5.58449	4.46801	8.18786	6.51764	-2.69626
1623008_at	9.76136	9.87364	10.7698	9.68935	10.408	7.08347	-2.69615
1640883_a_at	4.24861	4.31131	7.21458	4.594	5.42044	3.68661	-2.69553
1636128_at	5.76803	6.07075	5.0631	2.56793	3.76961	1.6739	-2.69332
1635188_at	4.5412	4.49935	4.76163	2.84983	4.75226	2.43084	-2.68519
1636119_at	11.0404	8.95507	12.6614	12.2811	12.6307	10.8218	-2.68485
1639106_at	7.89037	7.56157	8.30175	6.5458	8.61666	6.42874	-2.6837
1633111_at	9.16416	9.40763	8.83252	7.49424	8.68172	5.50572	-2.68255
1628507_at	6.1078	5.58092	7.41487	5.01607	7.21078	5.86611	-2.68226
1632678_at	9.30221	8.33075	9.42167	7.3334	9.19908	7.98867	-2.68213
1627091_at	7.88738	7.61141	8.24725	7.51724	8.72502	5.4619	-2.68149
1632967_s_at	5.04506	3.6088	5.1787	3.78759	5.37964	3.93939	-2.68057
1633914_at	12.3505	11.5673	12.0234	10.1964	12.1725	10.5262	-2.67369
1623378_at	6.75098	6.28464	6.91089	4.51732	6.77678	5.38628	-2.66993
1628559_at	6.31087	6.15413	6.4404	4.60476	6.60857	4.35327	-2.66825
1624239_at	9.94874	10.0199	10.8675	9.47909	11.2702	8.34046	-2.66782
1630707_at	10.1756	8.80868	11.2058	9.39506	10.6311	9.56515	-2.66574
1629966_at	8.87069	8.06447	8.05362	5.85516	8.53319	7.29572	-2.66484
1634769_at	8.93329	9.06453	9.23167	7.37183	8.82138	6.30834	-2.66453
1628296_at	5.69823	4.99225	6.65338	5.18219	7.27431	5.20999	-2.66444
1640875_s_at	2.54198	2.2469	3.84154	2.18711	4.61761	2.32971	-2.66193
1635514_at	3.05157	2.43546	5.07092	3.26565	4.76065	2.94598	-2.66109
1635853_at	4.72711	5.34016	7.28769	4.76627	6.20699	3.87964	-2.66089
1623258_at	10.7946	10.0735	12.3538	10.872	12.6037	10.5717	-2.66038
1624870_at	4.41843	4.22741	5.88651	3.7887	4.75046	2.8051	-2.65995
1624637_at	6.4784	5.32153	4.70215	2.96219	5.34541	4.00941	-2.65911
1637037_at	12.7749	12.4334	12.2791	9.93987	12.914	11.3649	-2.65727
1641313_at	4.20893	4.45208	5.04458	2.39244	4.13816	2.32036	-2.6554
1636367_at	7.29893	7.31813	7.86159	6.34976	7.70744	4.98173	-2.65022
1623535_at	9.48839	9.89587	9.83565	8.35935	9.64689	6.49791	-2.64989
1641363_at	10.2403	10.61	10.3037	8.15967	9.6953	7.25658	-2.64698
1636312_at	4.91491	3.53305	4.03389	2.69921	4.17751	2.68703	-2.6433
1626708_at	10.8796	9.06559	11.0478	9.74534	10.874	9.78761	-2.64076
1635113_at	4.40561	4.12125	5.09837	3.07108	5.92953	4.03934	-2.64014
1623425_at	11.6993	10.8886	10.4655	9.05411	11.0427	9.06539	-2.63865
1633066_at	12.766	12.4308	13.1082	11.3799	13.1245	10.9896	-2.63804
1626879_at	9.014	9.5172	9.61537	8.33174	9.14175	5.72827	-2.63531
1639630_at	8.22443	8.58972	8.96819	7.06719	8.62732	5.97446	-2.63206
1625499_at	6.12191	7.56863	7.48302	4.74026	7.28816	4.39586	-2.63192
1638571_at	9.38737	9.74564	9.87447	9.00886	9.69431	6.02461	-2.62505
1638544_at	9.78377	8.70325	7.85969	6.80934	8.51847	6.48334	-2.61837
1630624_s_at	5.46508	5.59023	6.40949	3.99793	6.2223	4.34808	-2.61512
1639070_a_at	8.11158	9.04357	8.63015	6.82385	8.24996	4.96478	-2.61443
1628009_at	5.61591	4.43457	7.76638	6.28991	7.82739	6.32594	-2.61429
1635463_at	9.53699	10.4544	9.96369	8.19286	9.63439	6.33822	-2.60846
1630907_at	9.83818	9.9407	10.7808	9.61719	9.41679	6.32935	-2.60782
1629634_at	5.80561	4.83282	6.73979	5.55338	7.71256	5.72543	-2.60649
1641522_at	9.7494	9.96544	10.3312	9.44054	9.76865	6.30287	-2.60292
1635607_at	4.68932	4.73943	5.30484	2.82881	4.53549	2.82391	-2.60118
1627235_at	10.718	10.8456	11.3292	9.68374	10.7741	8.15653	-2.59994
1639838_at	13.4061	12.5297	13.3214	11.5004	13.5956	12.1629	-2.59674
1639446_at	4.19708	4.6002	7.94768	5.6433	6.39682	4.17027	-2.59536
1641012_at	4.77883	4.66654	5.9378	4.01449	5.45351	3.36232	-2.59475
1634988_a_at	3.16395	1.99996	4.1925	2.28021	2.98044	1.93125	-2.59396
1630439_at	11.4054	10.2849	11.3255	10.7522	11.4225	8.99195	-2.59329
1624456_at	11.2004	11.1551	11.5313	10.0528	10.9309	8.33418	-2.591
1640310_at	10.7027	10.2446	9.56722	7.33543	11.3525	9.92493	-2.58916
1628689_at	4.09526	2.54428	3.5993	2.51824	5.04179	3.56092	-2.58644
1630787_at	5.03391	5.35258	5.26907	4.27223	5.62549	2.19442	-2.58425
1626120_at	11.4249	9.78799	11.4481	9.67409	10.9188	10.2227	-2.58293
1634794_at	13.4115	12.7885	13.5147	11.5963	13.8696	12.3058	-2.58184
1633142_at	3.95705	2.32586	2.5736	2.16143	4.56779	2.51366	-2.57725
1633735_a_at	6.20478	5.56059	7.86218	6.04798	8.0191	6.38165	-2.57626
1638030_at	8.13126	7.81514	7.20094	4.93105	7.66977	6.16405	-2.57382
1627119_at	2.07939	2.05527	5.99156	2.17501	2.36092	2.11824	-2.56884
1635666_at	10.7489	10.9054	11.2932	9.47521	10.7546	8.33494	-2.56753
1630300_at	3.27182	3.84504	5.91223	3.14852	5.21167	3.3419	-2.55517
1632829_at	4.39222	2.15489	3.04606	2.20557	3.18352	2.20361	-2.55368
1640172_at	5.66313	3.44682	6.7117	5.89608	8.66276	7.63838	-2.55284
1628083_at	9.41409	7.51825	9.47767	8.26363	10.1517	9.20705	-2.55179
1631848_at	6.59479	7.6547	7.11086	4.69387	6.54153	3.84412	-2.55177
1635766_at	9.9641	8.02535	11.6762	10.4448	11.7285	10.8473	-2.54992
1634993_at	7.20012	5.85651	7.66155	6.38581	7.53732	6.11034	-2.54696
1632954_at	8.48773	7.58401	7.26464	6.30709	7.30324	5.11843	-2.54681
1624938_at	4.45606	4.46814	5.46449	3.38072	4.49436	2.52458	-2.5441
1623433_at	8.45635	8.60235	9.15027	7.83333	8.07446	5.20512	-2.5434
1625540_at	7.31242	6.6442	8.96821	7.12499	7.88354	6.36514	-2.53728
1634344_at	12.0752	11.4593	11.4687	9.60295	11.836	10.2901	-2.53593
1635037_at	4.50931	3.75792	5.24698	3.49215	5.61785	4.10905	-2.5286
1632615_at	2.18906	2.03301	4.02277	2.07059	3.91171	2.01714	-2.52147
1629862_at	4.17024	3.6633	4.32667	2.47863	4.28643	2.64427	-2.51818
1638804_a_at	10.6721	9.06514	10.8589	9.63777	10.8055	9.63711	-2.51779
1640360_at	3.59183	6.21601	11.088	12.46	11.4668	3.47452	-2.51757
1636906_s_at	11.8793	11.4418	11.8108	9.81192	12.022	10.4639	-2.51663
1626698_at	6.06686	6.22221	6.94034	5.17585	6.65712	4.27314	-2.51584
1627975_at	2.18729	2.15491	6.57664	2.78762	2.38433	2.21362	-2.51525
1624978_at	10.1615	9.0882	11.4895	10.107	11.0595	9.52462	-2.51442
1639443_at	6.45589	4.55662	6.13325	5.55575	5.79921	4.28698	-2.51345
1636975_at	6.95944	7.17098	9.13614	7.14635	8.22867	6.01842	-2.51316
1639909_at	4.56001	2.88529	5.10802	3.43627	5.13183	4.49251	-2.51158
1624178_s_at	5.80437	3.60008	8.77692	8.59804	8.02863	6.42649	-2.5113
1637004_at	9.70557	9.20858	10.1005	8.37598	10.7452	8.98579	-2.50876
1625822_at	4.60493	4.63692	7.68543	5.86767	7.04067	4.84828	-2.50716
1623796_at	10.8276	10.8394	11.3159	9.86712	11.1194	8.58399	-2.50382
1632878_at	7.8676	6.53667	9.784	8.2432	9.46763	8.36856	-2.5029
1629384_at	4.71792	3.39759	3.10795	2.41586	5.03513	3.08285	-2.49937
1627725_at	6.05755	6.01642	6.48487	4.68476	6.11913	3.99843	-2.49778
1629489_at	4.62411	5.16662	6.16589	3.7539	5.99123	3.90559	-2.49385
1631105_at	12.1696	10.7169	12.6471	11.5179	12.7084	11.3353	-2.49378
1628337_at	10.0802	10.3234	9.87662	9.06393	9.53645	6.15122	-2.49362
1628888_at	12.1836	10.8773	12.1539	10.8412	11.7819	10.4529	-2.48975
1636976_at	11.487	10.1308	12.1971	10.8227	12.6351	11.4228	-2.48682
1624135_at	10.4553	9.72514	9.23022	7.39236	9.44249	8.07211	-2.48423
1640626_at	3.21408	2.28901	4.42033	2.97596	4.71444	3.14708	-2.48331
1633901_at	2.53566	2.14981	3.70292	2.54123	5.68488	3.29781	-2.48206
1636846_at	8.47221	6.09582	9.80118	9.18673	10.3166	9.37313	-2.48189
1623670_at	3.84183	2.92155	5.44215	3.66247	6.02579	4.7945	-2.48013
1626853_a_at	4.26474	5.12984	6.99755	4.54844	5.80683	3.45965	-2.4801
1623085_at	8.52735	9.23823	9.15739	7.13326	8.30124	5.68385	-2.47978
1623755_at	12.6568	11.5249	12.6925	11.4689	12.793	11.2217	-2.47758
1636753_at	8.05829	7.97172	10.3173	8.72131	9.81277	7.57256	-2.47528
1641368_at	8.04076	6.61369	9.49767	8.06939	9.2332	8.1714	-2.47206
1634155_at	10.326	10.3179	10.8997	9.68445	10.5413	7.84759	-2.47201
1624751_at	3.51626	3.46863	5.43716	2.71905	3.51153	2.36514	-2.4692
1640002_at	10.8749	9.48444	9.05074	7.91576	9.67072	8.29121	-2.46511
1637918_s_at	5.57495	3.21142	7.8782	8.27483	8.1751	6.23794	-2.4646
1627135_at	6.5602	4.43297	8.83293	6.94585	8.15175	8.26554	-2.46258
1641720_at	6.09732	6.28404	8.24343	7.01456	7.74523	4.89194	-2.4597
1639002_s_at	7.6883	7.7134	7.81034	6.18707	8.24623	5.95176	-2.45811
1623022_at	4.068	2.63836	2.99085	2.26827	4.73834	3.00161	-2.45601
1634323_at	12.3881	10.6567	10.7217	8.66292	10.2926	10.1954	-2.45512
1637795_at	14.1262	13.4034	14.1983	12.638	14.1763	12.5809	-2.45009
1625665_at	11.7606	10.9473	11.268	10.0437	11.5327	9.69407	-2.4488
1641203_at	10.2132	10.7198	10.5974	8.6982	9.9335	7.45194	-2.44763
1628475_at	12.4593	11.966	12.0167	9.97499	12.4649	11.1272	-2.44681
1639389_at	9.49365	9.43699	10.2541	8.56836	9.41743	7.28886	-2.44583
1627197_at	9.42342	8.75501	8.34021	6.58692	8.45409	7.00959	-2.44313
1630318_at	12.3666	11.4901	12.2131	10.7947	12.2822	10.7133	-2.44178
1638125_a_at	10.6163	8.45272	10.7601	9.52891	11.2527	10.789	-2.43878
1635975_s_at	13.0205	12.3144	12.7695	11.5918	13.0815	11.1086	-2.43778
1641677_at	13.0383	12.5292	13.3188	11.7243	13.0679	11.3173	-2.43637
1633004_at	8.88888	9.05958	9.89753	7.53404	9.30107	7.63986	-2.43626
1626152_at	7.62214	7.29678	7.4511	5.32938	7.45162	6.0501	-2.43322
1626023_at	4.24503	4.16186	3.58991	2.87021	5.41298	2.36768	-2.43298
1636178_at	11.9423	10.4649	12.2988	10.6623	12.1261	11.3937	-2.43193
1635609_at	6.63434	5.14817	5.26318	4.76597	7.33918	5.47979	-2.42994
1630776_at	4.95162	4.71097	5.12793	3.26095	4.47369	2.74548	-2.42606
1638118_at	4.78055	3.68352	5.07493	3.18841	4.52099	3.66988	-2.4254
1626235_at	10.934	9.51203	11.5709	12.3233	10.8111	7.64709	-2.42479
1626606_at	9.40025	8.58039	10.3875	9.31588	10.9957	9.05475	-2.42415
1640640_at	10.8341	9.05159	11.5622	10.5436	11.861	10.8297	-2.42413
1640614_at	5.54419	2.84659	8.02889	8.5736	8.46545	6.78903	-2.4224
1637327_at	10.0733	7.60723	11.7033	10.6655	11.7894	11.4646	-2.42204
1636556_at	5.6342	5.95531	6.04048	4.06347	6.10356	3.93295	-2.42083
1628147_at	6.09579	4.52434	6.54143	5.61547	6.9718	5.64716	-2.41834
1629427_at	8.18108	8.01581	8.40471	6.43226	8.1913	6.5107	-2.41626
1624273_at	3.61444	2.3744	4.45561	2.86185	4.433	3.44864	-2.41617
1627719_at	11.2688	9.25576	11.9422	10.3128	11.377	11.2019	-2.41582
1640076_at	4.36691	4.35227	5.36333	3.31457	4.56284	2.81154	-2.41424
1641623_at	12.581	11.5056	12.6344	11.3303	12.6337	11.203	-2.41173
1634511_at	2.47662	2.67584	8.01815	5.39311	6.68884	5.31101	-2.40808
1641671_at	9.49423	8.11963	9.29865	8.29607	9.65829	8.2378	-2.40476
1632936_at	9.96457	7.97903	11.32	10.1485	10.7897	10.1536	-2.40224
1640998_at	10.4939	9.82472	10.1828	8.40614	10.1297	8.78641	-2.40001
1626080_at	10.8414	9.25438	12.0451	10.847	12.381	11.3792	-2.39879
1626281_at	2.45653	1.89869	3.29718	1.98202	3.82005	1.90814	-2.39768
1627096_s_at	4.62108	3.57789	7.49944	5.10144	7.06405	6.72748	-2.39372
1631653_at	4.79896	4.45426	5.08962	3.42142	5.08838	3.32378	-2.39357
1638194_at	11.8139	11.2888	11.608	10.1216	11.8701	10.1107	-2.38993
1639807_s_at	9.32276	7.45059	9.79869	8.46584	10.3627	9.80122	-2.3875
1630119_s_at	11.2015	9.00486	12.3407	11.4142	11.9443	11.3014	-2.38725
1626717_at	3.50714	4.05399	5.03981	3.0599	4.32638	1.99617	-2.38572
1634080_at	6.04215	5.24878	5.79353	4.98786	5.60237	3.44235	-2.3834
1636182_a_at	10.8911	8.48206	12.0134	10.9895	11.852	11.526	-2.38333
1632611_at	5.12112	5.37523	5.38216	3.4997	5.51371	3.38321	-2.38328
1632380_at	12.9552	12.2392	12.5904	11.0945	12.8942	11.3476	-2.38309
1634609_at	9.47689	8.15776	7.69087	6.24724	8.56864	7.57299	-2.38304
1636571_at	11.075	11.1937	11.6017	10.2236	11.4014	8.90448	-2.38189
1639178_s_at	8.81291	8.93278	9.9978	8.51048	10.3496	7.96396	-2.38011
1627253_at	5.908	5.67667	7.3787	5.57494	6.91148	5.19869	-2.37725
1640337_a_at	6.16735	5.29802	7.56353	5.39976	6.90019	6.18674	-2.37652
1631862_at	5.7079	6.5524	5.93019	3.90047	5.80239	3.24211	-2.37594
1635400_at	5.91989	6.10179	9.45855	6.80204	8.33272	7.06226	-2.37571
1626326_at	12.1969	11.1543	12.0637	10.1822	11.9437	11.1235	-2.37528
1624848_at	9.51285	8.21262	7.82444	6.02086	7.90398	7.268	-2.37281
1629207_at	13.5549	12.8523	13.0974	11.2785	13.3885	12.1715	-2.3721
1640962_s_at	12.8708	11.2326	13.2372	12.0605	13.253	12.3358	-2.3686
1637989_at	10.0878	10.4918	10.2048	8.41095	9.99746	7.65726	-2.36748
1640728_at	5.78863	6.28125	7.95522	6.39741	6.72809	4.06765	-2.36506
1635285_at	9.97725	10.3287	10.5523	8.90878	9.8275	7.39476	-2.36461
1630415_at	10.273	9.39244	10.6956	9.128	11.2619	9.9877	-2.36327
1624851_at	3.35375	2.61228	3.60609	2.64379	4.59181	2.58361	-2.35761
1637008_at	14.4959	14.0894	14.5263	12.92	14.5261	12.832	-2.35485
1631172_at	6.82874	7.28665	7.44337	5.13318	6.82296	4.96855	-2.35473
1631644_at	9.61275	10.3413	10.505	9.24562	10.1521	6.98137	-2.35194
1637415_at	2.92471	3.31738	4.71056	2.52859	4.12412	2.21268	-2.3515
1623579_at	3.71672	3.70746	4.45861	2.96646	4.75259	2.55422	-2.35098
1631292_at	3.70172	2.67374	6.47913	4.71359	6.62436	5.71913	-2.35042
1631554_at	6.26595	3.54906	8.82087	8.5477	8.91327	8.2079	-2.34861
1623814_at	6.6337	7.45791	7.50928	5.07143	6.8215	4.74057	-2.34815
1639319_at	8.61478	9.02402	9.22638	8.0782	8.81052	5.85573	-2.34769
1630373_at	9.41222	9.13229	8.76852	6.95612	9.0615	7.47058	-2.34201
1624913_s_at	7.35278	7.54324	7.29028	5.48516	7.75938	5.69687	-2.33873
1637411_s_at	11.8475	10.3523	11.9078	10.8347	11.7658	10.6643	-2.33475
1624650_at	4.38908	3.98581	5.6032	4.22438	6.87074	4.9842	-2.33412
1636957_s_at	7.82538	8.23048	8.62972	7.34735	8.03047	5.23915	-2.3341
1640404_at	4.84286	4.34965	5.09752	3.64044	4.50916	2.79112	-2.33395
1623827_a_at	12.0516	10.9648	12.5838	11.1485	12.6928	11.5491	-2.33259
1638403_at	9.14115	9.64853	9.27734	7.67021	8.2743	5.71069	-2.33128
1631638_at	8.91239	7.77297	8.24415	7.49862	8.89242	7.11441	-2.33106
1632877_a_at	10.3792	9.36885	10.6911	8.98238	11.0731	10.1351	-2.32789
1635753_s_at	9.22058	8.99449	10.6627	9.34812	9.61474	7.49857	-2.32777
1630273_at	5.14266	4.78753	7.36466	5.21408	6.77082	5.6212	-2.32696
1629302_at	10.244	10.4099	10.7787	8.99898	10.4759	8.43455	-2.32687
1638709_at	11.6484	10.9344	11.2626	9.29912	11.9375	10.9626	-2.32537
1637399_at	10.2359	10.2165	11.1	9.75936	9.69901	7.40834	-2.32447
1629518_at	13.6355	12.7526	13.2611	11.7592	13.8252	12.5623	-2.32286
1637215_at	7.12169	7.565	7.08604	5.73992	7.17427	4.43505	-2.31982
1629577_at	4.33801	2.91767	3.521	2.15419	3.5961	2.74398	-2.31834
1631751_at	9.68135	10.0209	10.4936	8.89964	9.80846	7.42703	-2.3165
1637972_at	4.15053	3.37134	3.58488	2.08027	3.44495	2.0936	-2.31613
1634011_at	7.52695	6.31218	8.87451	7.17847	8.39496	7.67248	-2.31514
1627653_at	10.3118	9.25423	11.2605	10.2116	10.7313	9.20503	-2.31484
1631192_at	2.29246	2.11497	3.41434	2.30529	4.59306	2.24889	-2.31376
1623299_at	2.71271	2.09777	3.47524	2.09969	3.68555	2.04875	-2.31193
1626651_at	9.06685	9.63785	9.10136	7.8643	8.78065	5.82501	-2.30894
1635553_at	11.2384	10.6458	11.8445	10.8865	11.5977	9.52775	-2.30833
1625413_s_at	8.45174	8.37366	10.7489	8.5611	9.85261	8.50081	-2.3068
1623261_at	8.43264	7.79102	8.76841	7.28293	9.11688	7.62648	-2.3067
1634382_at	4.47647	2.93105	4.85675	3.91243	4.86914	3.74187	-2.30644
1624435_at	12.0026	11.6233	11.7107	10.5047	12.2622	10.2345	-2.30431
1636242_at	11.0948	9.6609	11.9825	11.0555	12.6405	11.3908	-2.30303
1636742_at	7.40972	7.33647	7.88287	5.68581	6.97745	5.63929	-2.3019
1634383_a_at	12.8778	11.7776	13.3119	11.9054	12.9883	11.8876	-2.30133
1641704_at	5.57903	4.27042	7.03287	5.41	7.38197	6.71345	-2.2974
1625691_at	10.3102	9.71966	10.2544	8.78056	10.2081	8.67252	-2.29738
1639610_at	3.39516	3.51696	4.06438	1.97743	3.68336	2.05211	-2.29549
1628254_at	6.01543	2.85705	6.71783	6.60994	6.30662	5.97763	-2.29488
1639019_s_at	6.05812	8.9275	12.8206	12.6063	12.5694	6.31983	-2.29447
1626328_at	11.4565	11.3251	11.4057	10.1035	11.5694	9.40893	-2.29425
1633443_s_at	12.7564	11.4664	13.7584	12.9264	13.1662	11.6942	-2.29421
1630244_s_at	6.44967	4.28909	3.40697	2.37064	2.88362	2.48995	-2.2924
1637521_at	4.6056	4.04566	5.44334	3.84263	5.44338	4.01514	-2.29151
1628468_at	5.60525	3.34058	3.19878	3.33771	4.80013	3.33749	-2.29124
1634464_at	9.21973	9.70529	9.03504	7.79627	9.50099	6.66603	-2.29113
1638252_at	8.41895	8.2307	7.40707	6.19369	8.96434	6.78172	-2.28905
1634792_s_at	9.60571	8.23273	10.8419	9.48755	11.3981	10.5426	-2.2883
1627275_at	4.79605	3.76134	5.18987	3.73796	6.15722	5.06286	-2.28732
1630257_s_at	12.3786	13.3837	11.6822	7.83373	12.2357	11.5007	-2.28594
1631998_at	7.49877	8.53267	8.79485	7.62105	8.16958	4.73162	-2.28567
1626031_at	9.5578	8.68393	5.49917	3.08494	8.48217	8.19316	-2.28528
1631097_at	7.98979	6.3933	3.16249	2.78731	4.52146	2.91664	-2.28495
1633017_at	9.26701	7.84949	10.5509	9.31168	9.47764	8.56165	-2.28297
1636724_at	9.52721	9.45955	10.0781	8.48926	9.1022	7.18892	-2.28141
1627856_at	9.6944	9.4009	8.3594	6.26935	8.88528	7.70769	-2.27686
1634177_a_at	7.02466	7.16839	7.21159	5.53988	7.28892	5.26127	-2.27396
1630912_at	9.23886	7.31692	6.79124	6.18728	7.80877	6.78249	-2.27215
1625674_at	5.81073	5.12759	6.81085	5.50041	6.33543	4.77736	-2.27187
1635633_s_at	9.74987	8.02941	8.01388	7.46992	9.23305	7.94897	-2.27022
1637985_at	4.53528	4.90196	5.69104	3.28261	4.6074	3.10376	-2.26859
1628493_at	10.216	9.42949	10.649	8.60989	10.9427	10.2234	-2.26834
1624007_at	9.24045	8.60354	10.7126	9.65089	10.3844	8.53992	-2.26739
1640342_at	12.3956	11.7303	12.667	11.1507	12.8292	11.468	-2.26723
1632800_at	2.63378	3.23788	5.9003	3.38581	4.19565	2.56508	-2.26627
1629911_at	9.20724	10.2823	10.2032	8.22868	9.36321	6.73523	-2.2592
1634674_at	13.6041	12.8508	13.5883	12.0601	13.9713	12.7263	-2.25871
1629601_at	11.3182	10.2917	11.4057	10.0536	11.5222	10.3748	-2.25845
1641460_at	9.79605	8.52849	10.583	9.41654	10.3886	9.29767	-2.2579
1638178_at	9.35072	9.76499	10.5992	8.82084	9.68334	7.52331	-2.25747
1637540_at	2.67496	2.66312	4.37698	2.69943	4.54047	2.70577	-2.25745
1629858_at	4.7926	5.18193	8.05564	6.54696	7.97573	5.57177	-2.25705
1636412_at	4.37288	4.24426	6.21703	4.13777	5.34213	4.03304	-2.25374
1628593_at	8.5159	8.51893	9.33553	7.85257	8.77289	6.73718	-2.25305
1629605_at	3.28536	3.13264	3.79208	2.8695	5.23605	2.79787	-2.25193
1627240_at	7.10876	7.10701	8.19764	6.54086	7.20533	5.35203	-2.25107
1638512_at	9.07465	8.15978	10.2506	9.27267	9.88518	8.26966	-2.24924
1631022_at	4.17274	2.69872	6.62962	5.32495	6.13839	5.41138	-2.24788
1634291_at	7.27522	6.08399	7.71151	6.9089	8.86536	7.35418	-2.24753
1624765_at	7.74208	7.54301	6.55891	5.20323	6.20906	4.25996	-2.24692
1629501_at	7.99554	7.28349	7.0899	5.08613	7.42171	6.63535	-2.24606
1629033_at	11.944	11.4249	11.7251	10.3897	11.9824	10.335	-2.24591
1631820_at	11.5022	11.388	11.8703	10.6451	11.3481	9.18706	-2.24515
1629709_at	8.33088	6.5789	10.0514	8.67262	9.76795	9.40042	-2.24404
1629754_s_at	9.26453	8.36118	8.75297	6.9605	8.98814	8.1868	-2.24345
1625727_at	8.08909	8.63805	9.42916	7.03226	8.31729	6.66931	-2.24281
1625620_a_at	8.69008	6.60234	9.84711	9.04565	9.36593	8.76113	-2.24181
1640228_at	11.8266	11.0459	12.2385	10.7868	11.9593	10.698	-2.24166
1623248_s_at	3.05763	2.52819	5.20797	3.14673	3.27773	2.37565	-2.24117
1635355_a_at	10.9358	10.3948	10.3502	9.74863	10.1674	7.82255	-2.23841
1627217_at	8.98739	9.22445	9.97907	7.98792	8.71571	6.98418	-2.23748
1628950_at	12.8718	11.6393	11.836	10.3069	13.1434	12.42	-2.23716
1632651_s_at	11.4178	10.9983	12.6042	11.3233	12.3105	10.5268	-2.23669
1639189_at	10.511	9.02008	11.2593	9.87195	11.3997	10.8097	-2.22853
1639490_at	4.07339	3.32227	7.19511	5.39477	6.33523	5.42028	-2.22757
1628925_at	4.34466	4.45032	5.08737	2.97461	3.9649	2.50981	-2.2254
1626530_at	2.15677	2.16303	2.88766	2.37899	5.16348	2.20625	-2.22409
1626513_at	13.6942	13.077	13.443	11.8093	13.8688	12.6619	-2.22314
1637815_s_at	10.5217	9.72615	10.3553	8.38399	10.6817	9.99108	-2.22298
1623294_at	7.04662	6.99893	8.23717	6.85197	8.17804	6.15436	-2.22251
1623732_at	12.5758	11.8349	11.2061	10.4248	12.3751	10.4502	-2.21765
1635729_a_at	10.541	9.80442	10.7392	9.3555	11.3072	9.98057	-2.21756
1640795_at	5.30874	6.5156	6.58976	3.74654	5.04042	3.23157	-2.21668
1627323_at	7.78523	7.31832	9.14418	7.56492	9.24273	7.84449	-2.21627
1623954_s_at	9.58262	8.17033	8.78807	7.2008	8.16096	7.71805	-2.21528
1631190_at	3.79812	2.21012	3.82055	2.35413	3.47335	3.08818	-2.21381
1639491_at	8.69509	9.18752	9.17907	8.13325	8.88372	5.99851	-2.2133
1637750_at	6.80433	5.08277	7.99952	7.00434	7.40052	6.68088	-2.21217
1629835_at	10.007	10.4241	10.1593	8.76099	9.66548	7.21212	-2.21124
1630919_at	8.31944	6.38564	9.4515	10.2453	8.8056	6.51353	-2.20996
1628202_at	11.0972	10.5139	10.6179	9.24086	10.9445	9.4758	-2.20842
1639654_at	10.086	7.70622	6.73109	6.88862	8.12238	6.91961	-2.20637
1632912_s_at	8.53444	8.16904	8.25375	6.58156	8.11454	6.73448	-2.20261
1623666_at	12.6849	11.3127	12.0663	11.42	12.162	10.7643	-2.20188
1634765_at	7.74598	8.73943	9.12674	7.3902	8.51027	5.83952	-2.20068
1630737_at	7.80787	7.92331	9.12078	7.52809	8.88411	6.9533	-2.19774
1637291_at	8.33633	7.00046	5.85745	4.92301	7.04714	5.9116	-2.19662
1634873_at	3.5882	2.32759	3.55078	2.93077	4.49723	2.97789	-2.19363
1623048_a_at	3.90461	2.51066	5.34158	4.14046	4.96212	4.15737	-2.19356
1629851_at	3.98738	2.33344	5.99382	4.64551	6.21047	5.81339	-2.19331
1636145_at	8.42877	8.62325	9.46574	8.70672	11.2293	8.39596	-2.19258
1636335_at	5.02312	5.43378	7.67241	6.49353	6.96502	4.33616	-2.19217
1627901_a_at	6.18783	5.85094	7.70918	6.02327	7.32311	5.94977	-2.19169
1625850_at	7.56376	6.39381	8.20092	6.29108	8.40006	8.08476	-2.19116
1623494_at	12.7423	12.2487	13.2133	11.7793	13.2462	11.7821	-2.18945
1627447_at	4.65586	5.24222	4.45938	2.16913	3.69352	2.00583	-2.18939
1640927_at	10.0661	10.208	10.7394	9.34258	10.3413	8.20568	-2.18886
1623111_at	7.31967	7.22545	8.39759	6.97332	7.70557	5.83494	-2.18814
1636039_at	9.89549	10.1796	10.359	8.76159	10.4614	8.38655	-2.18765
1633349_at	12.5684	11.7353	12.7433	11.3741	12.8047	11.619	-2.18758
1629088_at	10.2026	9.3575	8.56643	7.39043	9.39722	8.03484	-2.18529
1630242_at	6.30502	4.81467	8.70644	7.65063	8.74023	7.90594	-2.18376
1631139_a_at	10.677	10.6658	11.1306	9.00288	10.824	9.58248	-2.18376
1623646_at	10.3009	10.2295	10.698	9.0205	10.6437	9.01416	-2.18275
1638781_at	7.88464	8.60239	9.08089	7.37528	8.46178	6.07333	-2.18168
1637012_at	11.9002	11.7082	11.9062	10.659	11.8601	9.92452	-2.1809
1631774_at	2.23704	2.05546	2.0033	2.38409	5.70932	2.13598	-2.18058
1633582_at	10.353	8.73083	10.1678	9.05101	11.1377	10.5063	-2.17868
1641479_at	10.7777	9.96006	9.89598	8.53162	10.3255	9.13978	-2.17735
1623609_at	11.447	11.9245	11.4929	10.5349	11.1866	8.29982	-2.17713
1631301_at	5.75126	5.83988	7.08951	5.0174	5.80293	4.41956	-2.17692
1635196_at	7.62339	5.80491	8.15035	7.41093	6.95498	6.14857	-2.17564
1628260_at	7.23848	8.23024	7.95314	6.0375	7.00855	4.57229	-2.17354
1629774_at	6.70418	7.08441	6.88238	5.59758	6.78477	4.33675	-2.16975
1636334_at	5.55426	5.87675	6.02583	4.28587	6.10963	4.17479	-2.16961
1640792_at	11.5912	11.5328	12.0682	11.0608	11.8234	9.53708	-2.16952
1625385_at	6.42288	2.92054	6.29383	6.01857	7.89957	8.32635	-2.16886
1625862_x_at	7.80725	6.91929	8.6229	7.1985	7.63395	6.59704	-2.16809
1641531_at	6.44022	4.31507	8.76392	8.08893	8.36154	7.81271	-2.16794
1626003_s_at	8.95801	9.11486	10.6839	9.44235	10.0279	7.76485	-2.16733
1637875_a_at	10.8454	10.1022	10.1256	8.97074	10.0622	8.61475	-2.16621
1634579_at	11.3892	10.5788	11.6731	10.0884	11.8399	10.8901	-2.1659
1638793_at	9.04569	9.02774	10.5182	8.68875	9.56367	8.06667	-2.16565
1623493_at	2.84679	2.84843	4.65062	2.8984	4.54568	2.95439	-2.16438
1632857_at	4.78186	5.06613	4.02204	2.53473	4.14453	2.00724	-2.16361
1636016_at	10.571	11.2282	10.9394	9.45413	10.7405	8.22977	-2.16285
1634645_at	4.11601	5.63626	7.32442	4.28376	6.62322	4.80533	-2.1626
1630821_at	7.44175	5.17207	4.94216	4.93646	5.65695	4.59457	-2.16233
1623570_at	14.9885	14.4804	15.1179	14.4413	14.9743	12.8273	-2.1593
1632730_at	6.56009	7.55823	8.41936	6.46444	7.53479	5.16179	-2.15835
1637617_at	8.46511	8.075	8.21387	6.61271	8.93738	7.59914	-2.15821
1628042_at	4.91918	4.86717	5.93104	3.43749	4.03317	3.25031	-2.15767
1638734_at	9.65285	10.0056	10.6085	8.85003	10.5096	8.59479	-2.15374
1632973_at	11.543	10.5459	10.913	9.23065	10.9707	10.3333	-2.15191
1635580_at	3.87844	3.08971	5.99935	4.5227	6.22095	5.18535	-2.14403
1628760_at	12.3667	12.5168	12.4537	11.475	12.4449	9.97805	-2.14129
1633299_at	6.82646	6.30491	7.44886	5.28932	7.2635	6.64988	-2.14093
1641470_s_at	5.95321	5.55015	6.2325	4.14392	5.87405	5.0721	-2.14037
1636989_a_at	10.0784	9.36241	9.36808	8.61832	10.2695	8.44205	-2.14018
1634258_at	11.2983	10.0187	11.0098	9.56396	10.9667	10.4012	-2.13906
1623375_at	7.05596	5.96987	6.12325	4.73248	7.50171	6.68776	-2.139
1629230_at	13.796	13.6033	14.0222	12.9272	13.5364	11.5352	-2.13806
1627097_at	10.3623	10.4569	11.6001	10.6684	10.9713	8.52353	-2.13607
1639251_at	6.19775	7.43355	7.20665	5.39283	7.28841	4.58763	-2.13307
1640637_at	11.9796	11.2864	11.5312	10.3038	11.8035	10.45	-2.13076
1626710_at	8.33055	6.94558	9.58757	8.0519	10.1255	9.77476	-2.12942
1632580_at	11.1247	10.7997	9.58848	8.093	9.62043	8.16975	-2.12931
1625872_at	10.8977	10.6707	11.3458	10.1763	10.6965	8.82382	-2.12834
1637852_at	5.84214	5.82431	5.74073	4.84668	6.57953	4.23009	-2.12448
1631738_at	10.5832	9.78709	8.77786	7.40685	9.50007	8.40663	-2.1241
1640885_at	12.3593	11.5725	13.1552	11.6177	12.7575	11.8215	-2.12397
1624772_at	8.21396	6.84328	9.04075	8.17498	7.93809	6.9152	-2.1235
1637820_at	10.5954	8.83199	11.5083	10.716	11.4814	10.7799	-2.12246
1626039_at	6.24034	6.09055	6.14286	4.08891	6.13456	5.08127	-2.12237
1624374_at	9.51328	9.20214	10.8676	12.0868	10.7708	6.60773	-2.12138
1625146_a_at	4.18723	3.32592	4.64572	3.7073	5.36966	3.91551	-2.12083
1638445_a_at	10.72	8.60865	10.945	10.5525	11.2821	10.5322	-2.12076
1628665_at	9.55921	8.91427	8.81795	6.51568	8.42212	8.1215	-2.11786
1640618_at	8.14754	8.26229	9.43283	8.00031	8.55003	6.62659	-2.11463
1624236_at	3.44807	2.70391	3.74757	2.28203	3.79773	2.76811	-2.1137
1637056_s_at	7.45781	6.51903	6.6282	4.91045	6.51911	5.93812	-2.11283
1628570_at	11.4656	11.6581	12.2495	10.4475	12.2124	10.5889	-2.11062
1629344_at	4.48294	4.11884	4.52761	2.91984	5.87494	4.61659	-2.10926
1639133_at	11.3534	10.7501	10.0581	8.6147	10.3832	9.20078	-2.10873
1633817_at	4.65118	4.52759	4.63257	3.07991	4.3603	2.80841	-2.10825
1628865_at	8.42072	7.452	9.68162	7.54888	9.83294	9.70677	-2.108
1624928_at	10.212	8.65146	11.273	10.3164	11.0976	10.3887	-2.10723
1630447_at	5.65841	5.33469	6.17711	4.44806	6.02568	4.85387	-2.10652
1638235_at	5.40171	7.62556	9.51437	10.3464	9.38313	3.10277	-2.10647
1625183_at	12.0511	11.0132	13.2254	12.3707	12.6584	11.3278	-2.10585
1625392_at	8.5063	7.66377	7.65619	6.57036	7.49346	6.20087	-2.10475
1631602_at	3.82369	4.14911	5.35821	3.73112	4.5528	2.63387	-2.10458
1626148_at	2.66971	2.68305	3.65777	2.12503	3.67538	1.97702	-2.1032
1638958_at	10.1704	9.78669	11.0448	10.2393	10.5388	8.51588	-2.10047
1635558_s_at	4.40994	3.1228	6.54816	4.24208	5.94576	6.32871	-2.09956
1627813_at	4.02456	4.12798	5.79956	4.14513	4.76594	3.10845	-2.09871
1628946_at	9.22976	5.54804	9.81366	9.94118	10.009	10.3569	-2.09764
1641138_at	9.41058	9.39971	11.1295	10.0348	10.735	8.63443	-2.09756
1638352_at	4.45273	3.68693	4.46543	2.87098	5.02882	4.18553	-2.0963
1629443_at	4.94664	1.80941	1.8463	1.80782	1.82832	1.8015	-2.09581
1637810_at	8.78211	7.67433	7.7529	6.53186	8.43383	7.56135	-2.09522
1625599_at	7.61178	7.05982	7.24015	5.58978	7.24634	6.24833	-2.09475
1639479_a_at	7.75557	6.46384	8.25113	6.55542	8.20369	7.99083	-2.09473
1633998_s_at	7.40177	4.94802	7.82361	7.15911	8.32887	8.24924	-2.09356
1623660_at	7.79897	8.08142	9.03326	7.29002	8.54972	6.81334	-2.09322
1631484_at	8.11464	8.3211	9.63683	8.53264	9.31111	7.01498	-2.09162
1628190_at	4.15089	2.71513	5.34826	4.53291	5.56755	4.62886	-2.08966
1632450_at	7.3727	8.0749	8.17671	6.25781	7.17595	5.20304	-2.08957
1633596_at	7.90433	7.6275	10.9175	9.77749	10.8141	9.04219	-2.08915
1632041_s_at	6.5967	5.81845	7.01485	5.32779	6.72866	6.00699	-2.0883
1629167_at	5.81484	6.05839	7.06505	5.19995	6.63886	5.07651	-2.08681
1629750_at	7.70706	8.70877	8.17292	6.62008	7.39713	4.766	-2.08602
1638730_at	11.1615	10.9008	11.1069	10.4769	10.9675	8.6784	-2.08484
1631286_at	10.7814	10.1989	10.354	9.19706	10.5542	9.11513	-2.08421
1626851_at	3.64004	2.34193	3.17926	2.45778	3.63447	2.47599	-2.084
1632140_at	10.391	10.6424	10.989	9.6176	10.2284	8.17067	-2.08384
1623587_at	8.65963	8.54494	9.869	9.08949	9.07352	6.79155	-2.08309
1634190_a_at	9.04448	9.34162	9.58639	8.30207	9.03551	6.84809	-2.08233
1639898_at	9.64727	9.74469	10.9049	9.41388	10.4717	8.69501	-2.08026
1624252_s_at	9.86851	7.76236	10.9396	10.1794	11.0125	10.7086	-2.08024
1626082_at	10.9438	10.4245	10.8365	9.15128	10.461	9.49693	-2.07944
1627151_at	9.21161	7.35744	9.85992	8.68848	10.1502	10.0082	-2.07897
1623978_at	11.2819	11.3861	11.9282	10.7005	11.6629	9.61938	-2.07869
1641471_at	8.46622	8.7173	10.8932	9.26985	10.5618	8.76873	-2.07788
1632212_at	6.65006	5.31853	5.38533	4.67216	5.79333	4.676	-2.07629
1637874_at	7.63801	7.56866	9.02459	7.81372	9.25824	7.37648	-2.07627
1632246_at	6.65314	7.01454	7.24817	5.32185	5.99888	4.40435	-2.07506
1624036_at	13.0632	12.1089	13.2394	12.5357	13.1777	11.6796	-2.07345
1635983_a_at	3.52556	3.20309	3.39171	2.13051	3.81684	2.24895	-2.07128
1629462_at	11.3553	11.5253	11.9469	10.7613	11.276	9.1439	-2.06943
1630641_at	8.02989	8.20984	9.77808	8.28601	9.11847	7.29027	-2.0659
1628743_at	10.616	9.08895	12.6011	11.6243	12.4267	11.791	-2.06554
1633851_at	7.80169	8.65039	9.25223	6.96894	8.63731	6.93373	-2.06488
1639414_at	9.16438	7.38982	9.6449	8.80487	9.47644	8.95849	-2.06219
1637299_s_at	9.39574	8.91762	10.7371	8.44182	9.88083	9.52228	-2.06191
1638808_at	10.6742	9.42996	10.3949	9.75846	10.7424	9.49184	-2.06157
1629410_at	7.57088	7.06844	7.56231	6.41078	7.81382	6.33776	-2.061
1634694_at	8.35685	8.42473	8.92512	7.51546	8.42176	6.63406	-2.06074
1640652_at	7.67802	6.32701	7.82226	6.60357	8.15397	7.59699	-2.0594
1626087_at	10.1873	8.85829	11.5656	10.3315	11.6241	11.0618	-2.0588
1625900_at	5.27308	5.3439	5.84404	4.80618	6.21724	4.06122	-2.05768
1640332_at	12.0057	11.2454	13.0011	12.3952	12.5324	10.7773	-2.05685
1623447_a_at	9.45926	9.74445	10.258	8.761	9.38033	7.473	-2.05582
1640124_at	7.60131	7.71903	8.66036	7.52198	8.34181	6.24601	-2.05455
1623672_at	8.62557	8.38665	9.98085	8.54886	9.44345	8.00449	-2.05142
1633480_at	12.1127	11.1127	12.0879	10.8191	12.2938	11.4557	-2.05001
1631867_at	6.57985	5.15462	5.42919	4.5158	6.13645	5.37031	-2.049
1635089_at	7.20195	6.60965	7.61656	5.96683	7.5014	6.6446	-2.04619
1637126_at	11.0128	10.1704	12.2512	11.4178	11.8866	10.4655	-2.04528
1636013_at	6.16206	5.94113	8.88485	7.44739	8.57369	7.13643	-2.04469
1623018_at	14.0304	13.1251	13.4135	12.5182	13.5657	12.2707	-2.04467
1636773_a_at	10.4352	9.09463	10.8428	9.48543	10.7685	10.3712	-2.0445
1637146_at	7.96723	5.62237	8.51445	7.87105	8.20239	8.09956	-2.04254
1640349_at	3.32887	2.9743	4.40629	2.38264	3.1053	2.39447	-2.04158
1623984_s_at	10.4642	9.31692	11.7072	10.8532	11.8446	10.757	-2.0415
1639157_at	8.58111	7.45039	9.47696	8.58204	9.24232	8.18111	-2.04054
1635233_at	4.52731	4.16862	6.27383	5.29489	6.22432	4.47564	-2.04028
1637240_a_at	13.0157	12.593	12.0508	10.6779	13.0216	11.731	-2.04023
1624296_at	7.00679	7.72568	7.38476	5.49411	6.75733	4.84312	-2.04012
1636453_at	9.71726	10.1411	9.72946	8.90534	9.04696	6.36141	-2.04006
1624821_at	8.9722	7.46132	3.57846	4.89756	7.58415	4.69022	-2.04
1637923_at	9.87719	9.16837	7.745	6.45347	8.82322	7.7389	-2.03951
1634276_a_at	3.48438	2.84533	4.75082	3.18718	4.44631	3.56967	-2.037
1638618_a_at	9.53535	8.88508	10.3727	8.98349	10.1666	9.12709	-2.03684
1641553_at	5.93549	7.14472	5.74586	4.09195	5.72907	3.10127	-2.03377
1637136_at	4.68942	4.69355	6.5613	4.74354	5.0715	3.81355	-2.03335
1629418_s_at	5.06854	3.26228	5.76925	4.56278	6.07412	6.01672	-2.03267
1638853_at	11.0572	11.0329	11.08	10.1573	11.4504	9.32864	-2.03203
1639333_at	4.45869	3.90081	4.42254	3.3111	5.48888	4.08989	-2.03182
1629428_at	12.6055	12.0157	11.1315	9.24218	12.3633	11.7754	-2.03121
1623906_at	7.27704	6.14068	8.14458	7.35131	8.55198	7.4176	-2.0298
1634044_at	9.98662	9.00863	11.0716	9.57075	10.9476	10.3629	-2.02958
1625853_at	10.8028	11.1393	11.4044	10.362	10.9749	8.6194	-2.02858
1632378_at	10.8758	9.83914	8.9843	8.83825	9.66732	7.78934	-2.02824
1636191_a_at	4.88175	3.55528	6.86833	5.78913	8.1593	7.50931	-2.02589
1636999_a_at	10.9536	9.94567	10.3861	9.41897	10.5441	9.46363	-2.02583
1631475_at	2.0559	2.12251	2.22811	2.11221	5.10117	2.09532	-2.02564
1641003_at	4.99315	4.58264	6.11379	4.79972	5.54485	4.21665	-2.02454
1640961_at	9.58732	10.2369	10.1437	8.88913	9.65067	7.20581	-2.02317
1635738_at	9.8051	9.39213	8.02821	6.80573	9.02869	7.61475	-2.02295
1639191_at	9.69313	9.47444	10.1796	8.94909	10.1424	8.54651	-2.02094
1624450_at	12.967	12.5495	12.1395	10.0409	12.799	12.271	-2.02048
1627297_at	6.68869	6.07923	9.24118	8.16129	8.5084	7.15375	-2.02044
1636450_at	9.71573	6.96377	11.3286	11.2545	12.3428	12.1257	-2.02004
1633056_at	9.30811	10.0635	9.61457	8.32127	9.4103	6.90632	-2.01945
1624653_at	6.04161	6.68577	7.11802	5.64412	7.08033	4.87232	-2.01752
1636234_at	8.62386	9.17537	9.59826	7.74226	8.90213	7.17072	-2.01666
1626156_at	11.2312	10.6091	9.76346	8.98625	10.1632	8.52706	-2.01645
1633807_at	5.01543	3.89516	5.42533	4.03692	6.08191	5.55809	-2.01507
1630199_at	11.1492	11.3152	11.367	10.295	10.9346	8.80887	-2.01472
1627062_s_at	8.8887	8.22586	8.67364	7.03149	8.40407	7.67759	-2.0146
1637744_at	3.79839	3.87201	4.81188	3.34433	4.94414	3.30732	-2.01426
1629041_at	7.46568	8.41611	7.6147	5.64329	7.25424	5.24534	-2.01386
1624117_at	8.98319	7.84755	10.2483	9.2781	10.7863	9.86269	-2.01366
1634246_at	8.57714	7.39765	9.26681	8.42093	9.13556	8.13192	-2.01345
1630827_s_at	10.4389	8.96309	11.6248	10.4815	11.1591	10.7539	-2.01127
1632073_at	3.66093	3.59198	4.452	2.84058	4.27734	2.93505	-2.0105
1640605_at	4.66877	5.10578	7.72347	5.93338	6.44088	4.77234	-2.01002
1632251_s_at	6.15144	4.63973	8.26844	7.38032	8.31678	7.69729	-2.00895
1625964_at	7.83305	6.8069	9.05002	8.04414	9.09608	8.11093	-2.00795
1627589_s_at	12.2341	11.3724	12.0821	10.9033	12.2046	11.2282	-2.00782
1633159_at	7.70539	5.84015	6.79746	6.41556	7.63084	6.86397	-2.00648
1630487_s_at	11.9678	11.6668	11.8219	11.5319	11.3913	8.96867	-2.00631
1632999_at	3.81995	4.84498	4.90867	2.73457	4.38521	2.52181	-2.00577
1633117_at	9.1581	9.19455	10.2106	8.90929	10.0753	8.3307	-2.00438
1636703_at	2.76055	2.62044	5.2726	3.54515	4.95079	3.81362	-2.00219
1624235_at	4.79914	4.11435	6.12317	4.8563	4.93468	3.88373	-2.00121
1639258_at	4.50692	5.07348	5.447	4.03181	4.68605	2.53549	-1.99963
1640386_at	11.5129	11.2822	10.6183	8.5153	10.9203	10.257	-1.99861
1627133_at	6.28007	6.74773	6.30866	4.34676	6.20952	4.70826	-1.99792
1627562_at	13.1938	12.993	11.8463	10.4703	12.6457	11.2306	-1.99626
1625035_at	12.2539	11.4377	12.4279	11.1326	12.1988	11.3205	-1.99529
1640057_at	11.2067	10.8204	10.5785	9.29525	10.9185	9.59863	-1.99512
1632602_s_at	8.76014	7.43946	9.60965	8.61324	10.3136	9.64138	-1.99507
1626873_a_at	6.76837	6.90609	8.1187	7.11183	7.51152	5.39207	-1.99474
1634702_at	6.00689	5.88361	7.35928	7.64263	7.42654	4.28006	-1.99373
1638484_at	14.2938	13.753	14.1779	13.6034	14.2565	12.3865	-1.99322
1633497_s_at	7.93364	8.59552	8.35008	6.94401	8.19392	5.95672	-1.99142
1633578_a_at	4.69056	4.74547	5.39943	4.47002	5.61712	3.51135	-1.9909
1623546_at	7.09594	6.19729	7.08599	5.22289	6.95592	6.73999	-1.98971
1623202_at	10.2661	10.9326	10.3784	8.97131	10.0479	7.81414	-1.98818
1627539_at	9.41903	9.12004	9.02152	7.37551	9.11892	8.0899	-1.98803
1625639_at	3.92818	4.28835	4.61159	2.9716	4.63025	2.93777	-1.98724
1625287_at	8.24982	7.50765	9.14776	7.75008	8.26281	7.43111	-1.9869
1639714_at	8.19445	7.9754	8.47837	6.54977	8.67482	7.85267	-1.98609
1630860_at	3.48418	2.6203	5.85967	4.47514	5.206	4.48567	-1.98561
1639017_at	10.6543	10.0953	11.0532	9.3357	10.7109	10.0194	-1.98527
1627746_at	10.0243	7.38308	10.4085	9.93223	10.5411	10.6907	-1.98522
1629748_s_at	3.75325	2.64188	3.78445	2.8893	4.56839	3.60747	-1.98501
1636587_at	9.93411	9.2073	9.08187	7.27776	9.38408	8.94773	-1.98493
1630140_at	9.71425	9.74464	10.6957	9.45488	10.3743	8.61822	-1.98458
1636316_a_at	2.31456	2.19532	3.28494	2.08927	3.95432	2.30492	-1.98358
1623502_at	9.33723	9.51478	10.4146	9.33691	10.3379	8.28084	-1.98032
1626574_at	4.94078	3.44308	5.05408	4.82717	5.89557	4.66314	-1.98025
1623432_s_at	8.0132	6.14007	10.3991	9.37484	10.3247	10.2666	-1.97954
1633451_at	11.5061	9.18327	12.4548	12.1352	12.865	12.5522	-1.97942
1639938_at	10.6735	9.51589	10.6897	9.37266	11.3943	10.9148	-1.97892
1627156_at	11.1225	10.8729	11.1461	10.6169	11.3197	9.14473	-1.97875
1625585_at	7.586	8.45294	7.96517	6.26083	6.84787	4.73285	-1.97813
1628778_at	10.9832	9.6496	11.818	11.1138	11.9907	11.078	-1.97726
1640297_at	12.0756	12.1399	12.6425	11.4127	11.9398	10.1563	-1.97657
1639781_at	3.29583	2.52443	3.80087	2.6263	3.70605	2.70337	-1.97641
1634353_at	14.7082	12.8555	14.8495	14.3878	14.5364	13.9033	-1.97589
1627324_at	3.45763	2.1683	3.5253	2.59328	3.97497	3.24954	-1.97556
1626356_s_at	5.64533	2.98868	5.95574	5.86376	6.73017	6.53796	-1.97285
1628992_at	13.1913	12.8121	12.6149	11.3561	13.3791	12.077	-1.97251
1638795_at	8.30747	7.66416	8.5716	7.29885	9.15169	8.13116	-1.97091
1634014_at	6.96624	7.37324	8.41023	6.75825	7.14725	5.45845	-1.96963
1640504_at	12.1742	11.0809	12.1701	10.9908	12.3584	11.6987	-1.96896
1622946_at	13.3621	12.0094	12.449	12.0529	13.163	11.9799	-1.96878
1627699_at	5.65968	6.01819	6.81192	4.87057	5.74633	4.39768	-1.96859
1623087_at	8.10843	6.48661	7.75028	7.13321	9.1207	8.42839	-1.96846
1634553_at	7.88754	7.90167	8.7454	7.66224	8.28925	6.42744	-1.9683
1634981_at	7.57237	9.04407	8.61709	6.98659	8.01892	5.25502	-1.9646
1640040_at	6.02392	6.41438	7.25266	5.13187	6.36835	5.1775	-1.96391
1626600_at	5.858	3.46557	3.56445	3.08502	3.44252	3.39403	-1.96353
1625951_at	4.83064	2.99492	7.12233	7.2422	4.10274	2.89905	-1.96316
1638145_at	13.3058	12.8798	13.4978	11.2841	13.2042	12.9288	-1.96115
1639196_at	14.1521	12.3481	13.4178	12.5754	13.2799	13.0116	-1.96097
1623133_a_at	7.83021	7.79458	9.3854	7.99717	9.94806	8.45994	-1.95974
1634601_at	8.68174	7.28183	10.4486	9.05721	10.3435	10.2251	-1.9587
1637635_at	10.5115	9.91725	10.3619	9.06891	10.7199	9.69833	-1.9583
1635664_at	6.71596	4.56621	4.91453	4.3161	4.54823	4.38813	-1.95806
1634039_at	11.0362	10.4103	11.8806	10.3159	11.7053	10.9895	-1.95721
1638204_s_at	9.15304	8.5529	10.7961	9.4609	10.6898	9.72104	-1.95617
1639124_at	6.23164	4.76974	6.82408	6.55836	7.32771	6.15215	-1.95576
1627943_at	4.50005	3.88576	5.07557	3.76722	4.48694	3.51	-1.95413
1630087_at	6.18454	7.00896	7.17887	5.19404	6.85769	5.11856	-1.95411
1632529_at	3.78462	3.36375	4.60485	3.09345	4.54322	3.57604	-1.95407
1626609_at	9.5166	8.81457	9.41121	8.26364	9.92651	8.87687	-1.95398
1640914_at	11.6234	11.7746	11.5909	10.2526	11.3788	9.66678	-1.95392
1625214_at	8.11559	8.03417	11.0634	9.67559	10.4143	8.98669	-1.95289
1625072_s_at	10.3388	9.04202	10.6352	9.87801	10.7887	9.94599	-1.95282
1632583_at	9.8908	9.90973	10.5	9.54853	9.93372	7.96963	-1.9528
1629350_at	5.20923	5.57927	5.17475	3.90612	4.61765	2.62163	-1.95189
1624211_at	11.7018	11.3994	11.2055	9.84414	11.8734	10.646	-1.95033
1626593_at	3.69576	3.4799	5.38056	3.74167	4.08772	3.05167	-1.95017
1632116_at	3.19913	2.85074	4.18265	2.24388	3.24163	2.64044	-1.94907
1639207_at	8.96243	8.1696	9.24616	7.46996	8.83686	8.51816	-1.94879
1624508_at	10.101	10.3905	10.647	9.98828	10.0444	7.5262	-1.94865
1633948_a_at	8.20551	7.45122	9.52839	7.41485	9.24302	9.22365	-1.94855
1635286_at	5.0922	5.22667	6.47581	4.21601	5.41394	4.65233	-1.94843
1631756_at	10.2333	10.9333	11.0663	9.36158	10.8029	8.92289	-1.94744
1624846_at	12.0419	11.4572	12.1438	10.7779	12.8431	11.9106	-1.9467
1635684_a_at	11.2248	9.47093	12.0514	11.4006	12.0394	11.5655	-1.94467
1635887_at	10.365	10.4421	9.66284	8.54274	9.91095	8.07563	-1.94455
1628295_at	10.0345	10.5719	10.4557	9.54572	10.0565	7.55165	-1.94416
1627575_at	9.91986	10.394	10.8029	9.77023	10.2695	7.96039	-1.93976
1629155_at	11.7596	10.9803	11.6744	10.5836	11.5979	10.6042	-1.93804
1634264_at	8.46949	9.22709	8.13383	7.12554	7.7523	5.14127	-1.93711
1639729_s_at	10.4158	8.12658	11.0142	11.2761	11.8183	10.984	-1.93707
1638050_s_at	12.406	11.7431	12.0116	10.5487	12.679	11.9433	-1.93701
1624287_at	8.18522	8.67619	9.59185	7.82546	8.32674	6.74135	-1.9367
1631168_at	5.96496	5.06866	5.25925	4.65936	6.03216	4.66969	-1.93574
1633264_at	5.79586	5.99019	5.08935	4.54756	6.61883	4.10856	-1.93533
1632035_at	2.56753	2.31404	3.52223	2.20232	3.58201	2.29986	-1.93435
1639782_at	4.05025	4.74196	4.68787	2.75775	3.97763	2.3617	-1.93381
1624116_at	2.10681	2.04314	4.38334	2.13965	2.66704	2.12186	-1.93301
1632618_a_at	5.17376	4.57267	6.35937	5.41097	6.77011	5.46711	-1.93298
1633637_at	12.7673	11.6984	11.8232	10.6579	12.5869	11.9704	-1.93219
1639112_s_at	10.4253	10.9208	10.8129	9.77957	10.5762	8.2635	-1.93211
1634128_at	4.39945	5.12087	4.70533	2.92338	4.35914	2.57112	-1.93123
1629823_at	4.95686	4.95545	6.03861	4.60702	5.7622	4.34742	-1.93088
1630749_at	6.9936	7.31809	7.51208	6.13116	7.42212	5.63554	-1.92876
1628981_at	6.19877	6.08565	6.53385	5.29901	6.27381	4.78047	-1.92799
1635055_at	7.58933	7.99579	7.72291	6.83161	7.31109	4.95662	-1.92711
1640060_at	9.40796	9.12583	5.81773	4.51457	8.62711	7.37415	-1.92664
1637248_at	3.75399	3.31767	3.65512	2.09766	2.90694	2.06254	-1.9266
1640543_at	9.5888	9.96534	10.3405	9.34525	9.12298	6.9051	-1.9259
1629937_a_at	11.7378	11.109	10.9717	9.69074	11.5481	10.6254	-1.92406
1640659_s_at	12.1654	11.9786	11.808	10.1944	12.0087	10.9773	-1.92377
1640938_at	10.5225	10.1008	10.6844	9.38566	10.9393	9.8292	-1.92321
1629540_a_at	11.3326	10.1282	10.3732	9.84963	11.076	9.9743	-1.92282
1632519_at	6.18975	5.3859	6.58992	5.23814	6.88439	6.21124	-1.92242
1638779_at	6.78761	5.46739	8.88959	6.89951	8.13214	8.61822	-1.9204
1640675_at	11.8845	11.5531	12.8206	11.2542	12.5962	11.6724	-1.91924
1634384_at	4.44449	4.71843	4.08007	2.87171	4.5382	2.65163	-1.91897
1623197_a_at	12.4424	10.0968	11.4823	11.2847	12.08	11.8078	-1.91649
1629644_s_at	11.0562	10.4686	11.6509	10.5857	11.5527	10.3904	-1.91636
1624891_at	11.3356	9.45884	11.4592	11.0009	12.0426	11.5632	-1.91607
1631326_at	8.17078	5.37041	10.1837	9.83516	10.2818	10.6193	-1.91472
1631032_at	4.48439	6.22401	5.84663	3.02586	4.41319	2.68438	-1.91408
1634104_a_at	7.94885	7.03884	8.41536	6.94289	8.43831	8.01092	-1.91404
1638805_at	10.7992	10.2039	10.1135	8.92579	10.1805	9.15381	-1.91397
1625904_at	7.98211	8.12333	8.87903	7.94663	8.4199	6.40204	-1.91368
1641115_at	9.8123	9.51331	10.0961	8.54622	9.78629	8.83094	-1.91155
1632626_at	6.86258	6.73864	5.64353	4.2693	5.76131	4.456	-1.91122
1629896_at	3.65025	3.51379	4.90386	3.70651	4.90438	3.43607	-1.91062
1628931_at	4.18486	2.74047	4.23299	4.17619	4.9105	3.60977	-1.91053
1624225_at	5.28697	4.82397	5.57336	3.47246	5.31221	5.0782	-1.90876
1631650_a_at	12.205	11.7894	10.9182	9.36996	11.8834	11.0501	-1.90842
1623195_at	7.35623	8.59398	8.00184	6.48828	7.0177	4.49713	-1.90809
1637174_s_at	7.14891	6.00028	5.85822	4.75359	5.92858	5.38567	-1.90799
1635439_at	10.1157	10.4131	9.65803	8.75715	9.51695	7.32875	-1.90602
1640752_at	9.99256	10.1861	11.0868	9.73973	10.3982	8.76443	-1.90409
1630285_at	9.14876	7.45979	10.4889	9.93393	10.5276	9.98513	-1.9037
1630997_at	6.18817	5.58019	5.65493	3.85974	5.72528	5.34427	-1.90272
1639406_at	11.7516	11.318	11.2929	10.0988	11.684	10.528	-1.9025
1640684_at	9.39185	8.94215	10.7222	9.91276	10.4563	8.93289	-1.902
1625797_at	7.1161	6.75561	4.97889	3.31551	5.75564	4.99698	-1.90199
1627841_at	7.11156	6.55602	5.66658	4.32457	6.41017	5.52608	-1.9016
1625659_at	5.40889	3.87303	2.88823	2.11692	2.98031	2.50589	-1.90158
1641340_s_at	7.46347	7.77426	8.2079	6.93441	8.33463	6.5167	-1.90116
1628829_at	5.27889	6.68024	5.34819	3.71826	6.28225	3.73096	-1.90082
1640805_at	3.59255	3.23276	4.67021	3.04175	4.38477	3.59527	-1.89989
1633586_at	11.984	11.4784	11.6056	10.5144	11.5585	10.3782	-1.89961
1632217_at	4.74548	5.18207	4.86036	3.21597	4.87017	3.30165	-1.89926
1641348_at	7.03905	6.6375	9.07685	7.94115	8.90299	7.6647	-1.89892
1625642_at	11.8764	10.1856	12.4973	11.8377	13.2895	12.8662	-1.89811
1623034_at	5.16233	5.7844	5.84015	4.14131	5.4577	3.76114	-1.89795
1630327_at	3.54891	3.62688	4.5478	3.06704	3.9224	2.55191	-1.89793
1629743_at	3.6517	4.61866	5.3137	4.2699	5.82143	3.12644	-1.89729
1626470_at	12.2271	11.8401	11.0809	9.34396	11.5524	10.905	-1.89708
1635322_a_at	9.98589	9.4268	10.9406	9.5174	10.9473	10.1585	-1.89697
1630016_at	4.27601	4.56965	4.54388	2.70728	3.75359	2.5296	-1.89516
1630375_at	12.4224	11.7173	11.1731	10.4186	11.6492	10.3419	-1.89513
1633134_at	7.82688	8.4084	8.18687	6.71297	7.85392	5.981	-1.89443
1628323_s_at	10.9548	10.1252	11.9873	10.967	11.7772	10.8621	-1.8943
1637555_at	12.3106	11.941	12.0445	10.9527	11.9294	10.6276	-1.89351
1635054_at	7.17581	7.7943	9.08514	7.86324	8.59472	6.43585	-1.89311
1638533_at	2.46792	2.45352	2.84275	2.16727	4.58632	2.51412	-1.89302
1637397_a_at	5.62934	4.1174	6.51871	5.91932	6.6244	5.97414	-1.89281
1624551_at	11.0622	11.3731	11.9324	10.8334	11.683	9.70958	-1.89278
1624143_a_at	4.46816	3.26365	7.31752	6.70487	6.97699	6.03539	-1.89157
1631417_s_at	4.95692	3.57436	6.20747	5.17707	6.03408	5.68882	-1.89134
1634717_at	9.86715	9.99246	10.4632	9.15074	10.3085	8.73745	-1.89133
1637912_at	3.10017	2.56776	3.21847	2.36396	5.3934	4.02311	-1.8909
1633800_s_at	10.5359	10.8922	11.5516	10.4594	11.0846	9.06467	-1.89029
1627445_s_at	10.6188	9.97334	10.9531	9.47363	10.9683	10.3383	-1.8899
1626079_a_at	12.3519	11.5231	11.9532	11.259	12.5849	11.3544	-1.88928
1636238_at	7.99765	6.91895	8.11523	6.53691	8.19604	8.10125	-1.88854
1636298_at	9.32478	9.92524	9.82596	8.50782	9.64556	7.6123	-1.88816
1637526_s_at	8.96783	8.0684	8.53863	8.03511	8.92493	7.57724	-1.88803
1634800_at	8.00209	7.49008	8.56153	7.08891	8.28596	7.52113	-1.88751
1633314_at	7.66223	8.45138	8.38187	6.20773	7.05128	5.68693	-1.88746
1625524_at	6.10866	5.40001	4.40347	3.48982	4.59307	3.46776	-1.88671
1626520_at	6.2748	5.00838	6.47969	5.40053	6.9468	6.54511	-1.88656
1628997_at	8.76642	9.48318	9.15752	7.84923	8.76212	6.6072	-1.8862
1633162_at	6.80346	6.33349	7.55988	6.14353	7.14122	6.28129	-1.88611
1626485_at	6.70492	6.31309	4.76947	2.89028	5.94378	5.46998	-1.88549
1640196_at	6.14061	6.51313	7.80799	5.78329	7.43341	6.34216	-1.88489
1637876_a_at	6.95379	6.09196	7.50023	6.37382	7.13582	6.38229	-1.88416
1624948_at	10.9622	10.6607	10.3955	9.00971	10.6694	9.61527	-1.88401
1632385_at	8.35612	7.5406	6.93396	6.13712	7.8724	6.74484	-1.88336
1629473_at	10.4549	9.37241	12.0818	11.0738	11.472	10.8233	-1.88304
1636998_at	9.6434	9.25051	10.3154	8.95171	10.5762	9.59615	-1.88193
1625563_s_at	8.7589	6.4567	8.62763	8.34591	8.80925	8.65835	-1.88114
1635318_at	12.3661	11.5759	11.9819	10.9532	12.0937	11.1782	-1.88096
1623624_at	12.4896	12.1406	12.9213	11.4338	12.8986	12.0026	-1.88013
1630673_at	11.7178	11.7568	12.0376	11.1624	11.8543	9.96344	-1.87777
1633227_s_at	13.1033	12.5891	12.9557	11.5436	12.8439	12.0501	-1.87475
1639604_at	10.8483	10.9166	10.0371	8.44932	9.91947	8.71914	-1.87463
1626390_at	9.44307	8.42591	10.3165	8.98472	10.2186	9.84867	-1.87422
1629978_at	11.7143	11.4825	12.5748	11.7394	12.4324	10.7826	-1.87341
1630483_a_at	7.12833	5.55858	6.79817	6.35332	7.57336	6.87206	-1.87293
1633457_at	2.62218	2.61607	4.20251	2.68948	3.87906	2.68363	-1.87236
1634621_at	4.99754	5.08455	6.11333	3.94854	5.3876	4.75091	-1.87232
1632496_at	6.90838	5.89538	4.87842	3.96791	5.58685	4.79593	-1.8723
1628866_at	5.51173	4.38854	6.01749	3.98423	6.59423	7.03705	-1.87195
1634108_at	10.3521	10.8926	11.5813	10.7721	11.5897	9.14487	-1.87191
1629678_a_at	6.649	5.50412	7.43618	6.33626	7.28199	6.81397	-1.8716
1627881_at	9.24088	8.09973	10.5322	8.68366	10.6678	10.9476	-1.87033
1636533_at	5.01303	4.63396	4.6107	3.48712	4.64291	3.43813	-1.86927
1630025_at	9.95995	9.53763	10.699	9.7861	10.9282	9.56385	-1.86588
1623923_a_at	7.99363	7.36576	9.17479	7.08689	8.6473	8.6666	-1.86454
1633383_at	3.71484	3.04161	4.25413	3.04834	3.88314	3.06694	-1.86401
1630948_s_at	7.97809	6.35091	8.54413	8.12383	9.08735	8.43993	-1.86387
1630995_at	10.4339	8.58039	11.7972	11.0843	12.0025	11.8756	-1.86318
1628207_at	2.20047	2.23172	3.17013	2.33038	3.97041	2.08663	-1.86274
1637316_at	6.86946	7.92983	7.2858	5.96902	6.4316	3.99615	-1.86256
1634570_at	2.4061	2.3119	3.91062	2.57835	3.77795	2.51439	-1.86177
1625799_a_at	9.91965	10.2451	11.118	9.6859	11.136	9.55371	-1.8613
1632714_at	5.4188	6.35074	6.88873	5.13451	5.23922	3.37522	-1.86016
1624996_at	7.301	6.55308	6.6937	5.27268	6.55765	6.04109	-1.85982
1626133_s_at	5.7779	4.70177	3.97018	3.57936	5.95792	4.73948	-1.85978
1640152_at	2.98276	3.76803	5.88453	4.22626	6.42035	4.60801	-1.85976
1634659_at	11.9303	10.7294	12.1923	11.3322	12.1481	11.5251	-1.85918
1631067_at	7.72684	8.79248	7.85123	6.47839	7.57648	5.2007	-1.85874
1637507_at	8.57895	8.66039	10.5789	8.77196	9.38787	8.43254	-1.85782
1633720_s_at	7.0506	5.54638	5.06643	4.7758	7.33447	6.44935	-1.85745
1623746_a_at	6.03453	6.19126	6.12648	4.71236	6.10123	4.67902	-1.85729
1639894_at	8.04954	8.24101	10.0733	8.24339	9.93041	8.88955	-1.85716
1624214_at	6.08692	6.04078	5.92271	4.57758	5.80445	4.51692	-1.85695
1630224_at	9.55686	8.4175	8.52687	7.89161	9.46948	8.56583	-1.85672
1633861_at	10.0936	9.66897	8.24496	7.11049	8.25949	7.14153	-1.8562
1627394_s_at	12.6359	11.6398	13.2458	12.2725	13.2271	12.5226	-1.85485
1635435_at	8.29645	8.34957	10.3284	8.98944	9.70456	8.31756	-1.85439
1624860_at	10.4088	10.4217	10.802	10.1841	10.2105	8.1433	-1.85412
1641360_at	9.07542	8.09135	6.60199	5.47875	6.71137	6.14691	-1.85393
1627188_at	4.42925	2.89951	2.10305	1.98382	3.06593	2.04327	-1.85387
1623745_at	10.7077	10.9057	10.9507	9.76009	10.6308	8.95269	-1.85348
1640836_at	7.11534	7.73659	9.03623	7.78631	8.43712	6.39516	-1.85345
1626987_at	3.71217	3.42714	3.80275	2.48855	3.42589	2.35577	-1.8529
1635144_at	8.49679	7.95336	9.65191	8.52971	9.81147	8.80782	-1.85287
1634671_a_at	3.47581	2.42104	3.41132	2.65982	3.41955	2.55848	-1.85204
1632782_a_at	12.8886	12.2006	12.8762	12.4303	12.8867	11.3541	-1.85168
1624194_a_at	8.86395	8.98072	8.02101	6.63216	8.27004	6.87625	-1.85141
1630034_at	11.9649	11.8569	11.2732	9.70985	11.7311	10.7368	-1.85131
1638590_at	8.74195	7.84978	8.59242	7.20703	8.81011	8.42414	-1.85041
1626986_at	11.0333	10.7601	10.0528	8.71762	9.95516	8.90035	-1.85026
1635349_a_at	3.09123	2.36171	3.47932	2.91531	4.04228	2.6733	-1.84997
1632387_at	3.96533	4.25841	6.40797	5.0499	5.60666	4.00988	-1.84966
1633327_at	8.1171	8.16046	9.28859	7.96228	9.07022	7.69277	-1.84907
1626001_at	6.90948	5.56196	7.30165	6.90264	7.91053	6.99822	-1.8484
1637871_at	2.31865	2.28121	3.92429	2.02158	2.74607	2.02828	-1.84802
1638964_at	9.8564	8.04665	10.6113	10.2368	10.9303	10.4572	-1.84777
1633957_s_at	11.0525	9.36358	11.472	10.9626	11.4119	10.9539	-1.84733
1624229_at	8.46777	9.11147	9.80139	8.39496	8.45863	6.56642	-1.84674
1633893_at	11.2909	10.8059	10.3636	9.15181	10.8495	9.89269	-1.84617
1634125_at	10.7778	8.49278	11.4431	11.1951	11.667	11.5472	-1.84583
1624338_at	6.2861	6.95376	6.74209	5.55474	6.04055	3.90779	-1.84568
1633915_at	10.7513	10.3669	10.4026	8.83497	10.3147	9.61574	-1.84505
1624581_at	10.7052	9.76304	10.7852	10.2166	10.5936	9.45452	-1.84456
1627952_a_at	2.67424	3.63089	4.16836	2.18754	3.71376	2.08831	-1.84447
1637762_s_at	9.10654	9.47084	10.3313	9.02853	9.68199	7.9719	-1.84402
1641469_at	6.49568	6.03877	6.13244	4.93674	6.1195	5.12685	-1.84261
1627259_a_at	9.59855	8.3494	9.63332	8.56425	9.50451	9.18119	-1.84103
1624987_at	6.823	7.61478	8.72209	7.48703	7.71501	5.51699	-1.84093
1639775_at	4.96631	5.69053	5.36688	4.00871	4.96885	2.96175	-1.84082
1629923_at	9.21841	7.95838	9.117	8.11097	9.52654	9.15278	-1.8403
1628915_s_at	11.8618	10.9913	11.7732	10.986	11.7158	10.7341	-1.84012
1631719_at	9.95939	9.04198	9.79404	8.66467	9.78798	9.19711	-1.83938
1625373_at	13.0798	12.7454	13.1775	11.9237	12.9822	11.9347	-1.83855
1627040_at	10.5	9.41418	10.1982	9.28486	10.5821	9.94589	-1.83841
1640336_at	7.58165	8.22952	7.81328	6.58755	7.79021	5.73473	-1.83755
1632362_at	2.2932	2.36469	4.73525	2.33144	2.61937	2.32004	-1.83683
1634005_at	15.1234	14.4908	15.3488	14.7032	15.3466	13.9952	-1.83596
1626649_s_at	9.99271	9.57855	10.4357	9.37665	10.5904	9.43424	-1.83586
1640065_at	10.0908	10.222	11.0799	9.87725	9.87222	8.31441	-1.83581
1640966_at	6.56388	6.89385	8.71548	7.10089	8.31728	6.97283	-1.83573
1639246_at	4.20838	4.59651	7.96889	5.97761	6.92587	5.90293	-1.83447
1623046_at	9.32073	9.53572	9.94272	9.28586	9.49601	7.31239	-1.83422
1634193_at	8.77907	7.71068	9.58537	8.62238	9.38575	8.79251	-1.83385
1624440_at	8.59739	5.89105	7.51363	7.54891	8.27797	8.32472	-1.83372
1623164_a_at	4.69093	3.59	3.76109	3.11304	4.60612	3.73103	-1.83361
1639278_at	7.32278	6.71573	6.94942	5.92055	7.13649	6.1492	-1.83325
1637016_at	3.37654	2.94607	4.10166	3.31538	4.81948	3.4145	-1.83262
1627444_at	9.41125	9.47007	10.6798	9.3392	10.1571	8.81716	-1.83262
1638297_at	6.42271	5.52638	4.67295	3.19313	4.83681	4.59225	-1.83219
1632282_s_at	6.67446	6.84116	7.64045	6.08907	6.56134	5.32852	-1.83083
1623612_at	9.63921	9.18205	10.4889	9.39836	10.1893	9.12	-1.83062
1631188_a_at	4.30369	3.68288	5.47563	4.25882	5.57403	4.7968	-1.82971
1631344_at	9.83974	9.56529	10.3763	8.49087	10.794	10.3405	-1.82909
1634261_at	9.61996	10.0379	10.496	9.06813	10.9426	9.33969	-1.82886
1639707_a_at	9.10884	9.17572	11.2973	10.0027	11.1674	9.7823	-1.82885
1624890_s_at	10.79	10.6298	9.56401	8.59604	9.98096	8.49707	-1.82853
1633682_a_at	11.9181	11.6114	11.7197	10.5507	11.857	10.7215	-1.82817
1639313_at	9.47504	9.67878	9.11741	7.77836	9.22647	7.7508	-1.82808
1629420_at	3.20463	3.16843	3.46603	2.09299	3.17954	1.97855	-1.82776
1631282_at	10.0266	10.069	11.1291	9.67274	10.8515	9.65528	-1.82774
1631812_at	10.0082	10.3165	11.0868	10.1909	10.4541	8.43209	-1.8275
1627627_at	10.6448	10.2348	9.29041	8.0734	9.81802	8.83633	-1.82711
1625527_at	5.50703	5.92928	6.72062	5.95613	6.40781	4.14165	-1.82699
1635629_at	8.16962	8.19098	9.01197	7.81757	8.23442	6.8001	-1.82655
1636444_at	5.99679	6.60708	6.61263	4.85035	6.50912	5.05513	-1.82597
1626344_at	9.24807	9.05992	7.29174	5.57733	7.65764	6.95533	-1.8255
1634074_a_at	13.2246	12.3534	12.2926	11.3732	13.437	12.6235	-1.82517
1630512_at	7.18012	6.67107	9.25692	7.92352	8.06297	7.30185	-1.82495
1625732_at	3.87017	2.47943	5.65921	5.27995	5.33308	4.50108	-1.82429
1627327_at	14.8482	14.4063	14.651	14.0224	14.6752	13.1439	-1.8242
1627721_at	13.0369	12.6566	12.9802	11.9364	12.9014	11.724	-1.82408
1633876_at	7.14689	6.55018	7.22912	5.82903	7.76087	7.15651	-1.82393
1630629_at	10.7846	11.1751	11.242	10.0604	10.6374	8.82879	-1.82332
1630314_at	9.11145	9.8119	10.6088	9.55696	9.82937	7.58376	-1.82218
1640107_at	12.413	10.9273	13.2466	12.5572	12.6203	12.2036	-1.81999
1633400_at	12.41	11.9718	12.4866	11.758	12.3688	10.9446	-1.81966
1634898_a_at	10.5573	9.98419	10.6748	9.28181	10.82	10.1958	-1.81936
1626131_at	10.4234	10.6976	11.4178	10.1861	10.8806	9.24973	-1.81855
1625075_at	13.7321	13.3252	13.113	11.8989	13.6746	12.7073	-1.81852
1623726_at	6.24713	4.62947	4.59299	4.33605	5.14038	4.42727	-1.81827
1633194_at	4.18732	4.1899	5.04729	3.85414	4.55193	3.15687	-1.8174
1631293_at	6.40069	7.52998	7.28765	5.70499	7.59763	5.46575	-1.81724
1625611_at	9.41242	9.32836	8.49306	6.61173	8.96227	8.34254	-1.81719
1635962_a_at	4.50982	5.49881	7.82336	5.65244	7.10273	5.7023	-1.81603
1625033_at	12.1434	11.8315	11.9756	10.8011	12.2446	11.1499	-1.8155
1624132_at	5.24362	4.19625	5.02927	4.32309	5.27321	4.44601	-1.81535
1636490_at	7.91223	10.9679	11.7205	11.2439	12.1927	7.03289	-1.81535
1629780_at	10.1862	9.85976	11.1098	10.1223	10.8499	9.58333	-1.81525
1623030_at	8.39467	9.41601	9.68453	7.78559	8.61248	6.91094	-1.81468
1629525_at	13.9768	13.2886	13.9337	13.1644	13.9998	12.8834	-1.81248
1623339_at	12.0925	11.0896	11.8453	10.9683	12.162	11.4708	-1.81131
1637743_at	4.81418	3.96877	4.43059	4.01649	5.42392	4.11368	-1.81074
1631435_at	5.38629	5.12551	5.354	4.4021	5.79401	4.43857	-1.81006
1627263_at	6.01843	5.71783	9.5049	8.47449	9.55236	8.31624	-1.80965
1634052_s_at	6.39589	5.25218	5.0299	3.81965	5.16632	4.95396	-1.80931
1633230_a_at	5.0726	4.92426	6.97215	5.45803	6.39403	5.49195	-1.80857
1626688_at	11.8643	11.1441	12.0417	11.2232	11.8165	10.7923	-1.80788
1624961_at	9.7707	9.52421	11.8847	10.9984	11.6474	10.2173	-1.80788
1624853_at	3.67313	3.67498	4.26862	3.26928	4.65266	3.08957	-1.80691
1639592_at	12.3495	11.9707	12.3205	11.5651	12.0199	10.5939	-1.80675
1627533_at	8.17812	5.86322	8.64901	8.57638	9.11065	8.93958	-1.80609
1640923_at	4.58459	2.11116	2.16666	2.1635	2.24516	2.16418	-1.80566
1639073_at	3.83437	3.82953	4.25803	3.02336	4.4426	3.1258	-1.80513
1633070_at	8.6774	8.37115	10.7433	9.67919	10.4792	9.29389	-1.80486
1637935_at	2.41215	2.37155	4.31205	2.97282	3.5315	2.35653	-1.8045
1640532_at	7.32732	8.00014	7.61109	6.18281	7.02613	5.22774	-1.80411
1641390_at	6.94823	5.656	8.08876	7.13578	7.19047	6.88282	-1.80369
1625184_at	10.2108	10.6715	10.9024	9.6995	10.3729	8.56231	-1.80366
1625636_s_at	7.65588	6.18635	9.28155	8.63397	9.42368	8.9892	-1.80316
1639168_at	10.4828	9.93071	8.93466	7.48807	9.8202	9.26864	-1.8026
1627605_at	10.4636	9.98004	10.3976	9.00104	10.311	9.64196	-1.80215
1628114_s_at	10.5208	8.85335	11.7161	10.9588	11.5164	11.392	-1.80215
1635462_at	11.6828	10.9708	12.0209	11.1554	11.814	10.8433	-1.80175
1632446_at	7.80793	8.31976	8.68569	7.72676	8.69531	6.59436	-1.80169
1639677_at	11.2101	10.4608	10.8559	9.76725	11.2034	10.4938	-1.80148
1641317_at	8.55223	8.32623	9.13473	8.15174	9.35043	8.01192	-1.80146
1627069_at	6.19639	5.40273	8.36005	6.74346	7.10273	6.96557	-1.80142
1631402_s_at	11.6048	11.1232	11.2126	10.2418	11.894	10.7993	-1.80129
1636591_at	9.53036	10.1353	9.02667	8.94101	9.35125	6.28515	-1.80118
1633128_at	3.47977	3.67338	4.53359	3.08821	4.35766	3.0636	-1.80077
1638222_at	3.22508	3.46792	4.60406	3.05981	3.78171	2.54024	-1.79954
1641412_at	4.21266	2.41525	3.18869	2.55947	2.81818	2.70306	-1.79907
1640296_a_at	6.49486	5.9501	7.02164	5.04231	6.31863	6.30101	-1.79905
1627211_at	10.9608	11.2403	11.3148	10.5365	11.26	9.21774	-1.79878
1636486_at	11.5687	10.8831	10.6773	9.61298	10.9063	10.1152	-1.79876
1632518_at	12.8313	12.3508	10.8163	9.68998	11.8388	10.9048	-1.79868
1627886_at	10.749	10.182	10.4531	9.36919	11.2555	10.3657	-1.79864
1633263_at	3.96396	4.16815	3.68724	2.29888	3.68363	2.32918	-1.79777
1625776_at	9.79264	9.55456	11.2696	10.4579	10.9681	9.47971	-1.79758
1637194_at	10.4122	10.3859	9.73449	8.43484	10.2839	9.07337	-1.79688
1640383_at	3.84068	1.82297	1.86963	1.86593	2.37601	1.86159	-1.79661
1625085_at	10.1178	9.84129	11.1601	10.209	10.5363	9.23025	-1.79571
1639891_at	6.20871	6.7085	7.38718	6.14158	7.07608	5.29013	-1.79492
1632765_at	9.45375	8.87242	8.75791	7.27691	8.99759	8.5292	-1.79449
1633761_at	6.02688	6.02686	6.32605	5.57076	6.28582	4.51097	-1.79426
1626763_a_at	13.1985	12.6383	12.627	11.7692	12.9932	11.8815	-1.79407
1625640_a_at	12.3982	11.6169	12.8957	11.8698	12.7979	12.0755	-1.79403
1631104_s_at	9.21477	7.92111	9.61484	8.72486	8.94082	8.597	-1.79314
1625597_a_at	8.58788	9.19062	10.5459	9.40594	10.2247	8.23479	-1.793
1629568_at	10.7609	9.9476	9.95234	9.05852	9.90306	9.08511	-1.79215
1636615_at	9.74973	8.72948	10.0727	8.7192	9.95118	9.80268	-1.79098
1625613_at	13.4892	13.3591	13.475	12.3073	13.5386	12.3142	-1.79096
1634269_at	11.9858	10.8884	12.6376	11.8783	12.878	12.2134	-1.79059
1625115_at	4.56868	4.39567	5.75326	4.45647	5.30813	4.25894	-1.78963
1626051_at	10.6536	10.2421	9.68776	8.17427	9.06049	8.46787	-1.78906
1629559_s_at	13.4102	12.6738	13.1074	12.0049	13.4221	12.7439	-1.78885
1635266_at	8.87777	7.93314	8.32457	7.59013	9.82014	8.9837	-1.78819
1633464_at	4.22026	4.92759	5.11543	3.83603	4.13598	2.19257	-1.78818
1625556_at	11.7838	11.2547	11.8499	10.3722	12.2709	11.7626	-1.78802
1640357_at	8.26368	9.25964	9.48965	7.36019	8.05118	6.67038	-1.78769
1637392_at	9.47628	9.65019	9.8562	9.2259	8.67838	6.62266	-1.78679
1633259_a_at	9.69226	9.67798	10.6375	9.70348	10.2082	8.64618	-1.78605
1628995_at	4.3381	3.97296	5.71016	4.46106	4.86594	3.97194	-1.78519
1623175_at	6.83368	7.14616	6.4223	5.40947	6.31252	4.50555	-1.78481
1630829_at	8.98158	8.58388	10.2615	9.1257	10.0644	9.09223	-1.78413
1631137_at	12.6847	12.3811	12.3045	11.2385	12.3082	11.1771	-1.78209
1634131_s_at	5.74596	3.43672	5.7365	5.1858	6.36326	6.7235	-1.78167
1628681_at	6.03236	7.10828	6.70401	5.54744	6.05072	3.63246	-1.78135
1634401_at	5.29921	6.40735	5.48651	3.66426	4.72093	2.93894	-1.78019
1641103_at	11.2836	11.5323	12.0971	10.9553	11.9283	10.3257	-1.78003
1624328_a_at	10.7414	10.6604	11.302	10.0076	11.4434	10.3262	-1.77875
1637904_at	9.28456	10.3092	10.1647	9.02091	9.56616	7.19383	-1.77829
1624819_s_at	7.34388	5.35658	8.72197	7.0411	8.20323	9.38023	-1.77817
1637551_at	7.31442	5.68631	5.68265	4.17383	6.66551	7.31228	-1.77775
1641607_at	11.9569	11.7448	11.4037	10.1461	11.9696	10.9492	-1.77773
1625925_at	11.5971	11.7071	11.7019	10.4778	11.4899	10.1145	-1.77748
1640433_a_at	10.9384	10.1128	11.7002	10.6446	11.884	11.2763	-1.77723
1626186_at	11.3674	11.8175	11.7044	10.6281	11.2508	9.38846	-1.77709
1623741_at	4.04392	2.30018	2.36562	2.08635	2.78265	2.31792	-1.77676
1623791_s_at	6.57956	6.62516	7.68571	6.49583	7.88026	6.53711	-1.77663
1636929_at	11.6181	11.317	11.1385	9.85681	10.8546	9.95002	-1.77661
1627707_at	9.22405	9.00718	8.40063	7.0614	8.347	7.41648	-1.7763
1628197_at	11.2067	10.3963	10.4846	9.30482	11.1557	10.6608	-1.77567
1640425_at	10.0887	9.71675	11.6724	10.8978	11.2241	9.8859	-1.77553
1636211_at	4.11576	3.36594	3.07213	2.18409	3.0115	2.16546	-1.77518
1630765_at	5.9663	6.1762	5.12482	4.06214	6.10903	4.47878	-1.77482
1625838_at	9.38588	7.47954	10.7406	10.4146	10.4023	10.1518	-1.77475
1626933_s_at	5.46804	4.48709	5.00591	4.42901	5.89277	4.96917	-1.77418
1629820_at	7.25606	7.89094	7.75876	5.88642	7.71021	6.46878	-1.77313
1626275_at	10.5247	9.98567	10.4129	9.27384	10.4654	9.66897	-1.77134
1633754_at	4.59571	3.31637	5.43334	4.337	4.56334	4.46471	-1.77125
1635918_at	10.5997	9.65953	11.0789	10.0729	11.4093	10.8828	-1.77058
1624399_at	3.16249	2.34579	2.43333	2.38472	4.02746	2.42067	-1.77035
1633304_at	11.9252	11.1371	11.7311	10.5419	11.6155	11.1218	-1.7699
1635136_at	4.86139	2.30105	2.3341	2.35145	2.30198	2.3752	-1.7694
1632607_at	7.22832	8.16149	8.52031	6.99179	7.95223	6.07864	-1.76906
1630795_at	9.25094	8.49285	9.54383	8.3505	8.69328	8.17699	-1.76855
1631464_at	7.59911	7.13006	4.74035	3.90833	5.48836	4.32203	-1.76843
1628871_at	4.04532	4.33781	4.6467	3.19743	4.00605	2.69565	-1.76834
1640970_at	8.50771	9.08628	8.64322	7.52195	8.70895	6.78469	-1.76825
1634035_s_at	9.9148	7.94306	10.7057	10.2194	10.638	10.6303	-1.76775
1626941_at	3.44944	3.89279	3.48483	2.43923	4.27434	2.41099	-1.76769
1633498_at	9.81323	10.121	10.286	9.16354	10.0574	8.40675	-1.76759
1624354_at	11.9936	11.6591	11.5685	10.3368	12.0008	11.1032	-1.76696
1623557_at	8.58231	8.81796	9.13674	8.09372	8.66131	7.00506	-1.76688
1632826_at	8.98441	9.91279	9.65076	8.16223	9.21944	7.31625	-1.76677
1635951_at	3.59213	3.21342	6.4679	5.03244	5.60878	4.95962	-1.76676
1640295_a_at	11.2369	10.1541	11.7009	10.9233	11.7455	11.1435	-1.76639
1627510_at	4.52236	2.36137	2.3841	2.40857	2.73171	2.40656	-1.76609
1626619_at	8.95347	8.26202	9.32773	8.22555	9.19617	8.53328	-1.76399
1632787_a_at	6.54518	7.01337	7.31919	5.78932	6.55483	5.16109	-1.76354
1637111_a_at	10.492	10.0286	11.0838	9.78306	11.5638	10.8727	-1.76347
1625983_at	7.21044	7.16802	6.76935	5.37506	7.67456	6.65622	-1.76339
1629000_at	3.9255	3.27724	4.29796	3.35116	4.18062	3.32969	-1.7597
1633821_at	7.28986	6.20311	8.60162	7.17923	8.50303	8.56717	-1.7593
1626045_at	4.43091	3.0625	3.1155	2.13507	3.26093	3.16543	-1.75903
1640789_a_at	6.78065	7.84501	7.0924	5.45814	6.81686	4.94275	-1.7589
1626048_at	6.81371	6.1852	6.66531	5.12327	6.43666	6.16328	-1.75886
1624320_at	3.48176	2.64095	2.61928	2.02849	3.66681	2.6565	-1.75804
1631451_at	8.12632	8.16208	10.3367	9.42391	10.2471	8.68374	-1.75743
1641639_at	10.4148	9.44285	12.0264	10.8568	11.67	11.3716	-1.75725
1628139_at	2.65219	2.27906	2.49674	2.13644	4.0322	2.32717	-1.75664
1625389_at	11.8407	11.2984	11.1243	9.94257	11.5448	10.8309	-1.75643
1632210_at	6.992	5.32421	8.15845	6.79935	7.77139	8.36073	-1.75627
1640373_at	8.30991	9.49562	9.03755	7.76987	8.81561	6.46063	-1.75603
1635470_at	12.9113	12.1887	12.4984	11.6054	13.0479	12.2282	-1.75536
1628065_at	7.47648	7.10503	4.68132	3.34673	4.92994	4.20101	-1.75523
1640954_at	11.7374	11.6769	12.5644	11.6441	12.3407	10.8867	-1.75516
1625060_at	8.04394	8.34096	6.91454	4.99067	6.87465	6.06729	-1.75492
1624271_at	10.7541	10.3313	10.6484	9.10779	10.5987	10.1289	-1.75451
1632964_at	12.055	11.5315	11.2201	10.5269	12.2195	11.0037	-1.75422
1626143_a_at	5.54096	5.24602	6.11249	4.91511	6.10399	5.16522	-1.75365
1626197_at	9.80039	9.89993	11.3553	10.2274	10.9822	9.58014	-1.75338
1630123_at	3.14525	2.69501	2.73111	1.98462	3.44185	2.20973	-1.75275
1635141_at	4.10294	4.94641	5.60141	4.31517	4.24978	2.26464	-1.75237
1640030_at	2.45598	2.35908	4.15504	2.77064	3.45955	2.51331	-1.75222
1636225_at	11.5445	11.4061	11.7763	10.3579	11.5965	10.7286	-1.75107
1625706_at	4.01332	3.97853	4.63471	3.31234	3.99812	2.93235	-1.75035
1638457_at	11.006	10.1822	10.6257	9.97217	11.6592	10.7137	-1.75031
1635129_at	9.41418	10.0564	9.27823	8.1932	8.79047	6.81079	-1.75017
1635067_at	3.85418	4.15546	4.95212	3.39655	3.86852	2.70125	-1.7498
1628887_a_at	7.94031	7.95365	8.90983	7.99199	8.97378	7.45687	-1.74974
1625382_at	7.73061	2.52726	9.80818	14.3313	4.89741	3.159	-1.74862
1634245_at	11.3667	11.0066	10.2337	9.46956	10.3686	9.07424	-1.7486
1631252_a_at	10.1232	9.98746	10.0944	8.95078	10.6507	9.5128	-1.74806
1624757_at	5.92984	6.07405	6.64273	5.6172	5.96195	4.42662	-1.74781
1631740_at	10.2064	10.3019	11.0064	10.1236	10.4548	8.82571	-1.74771
1633126_at	5.66185	5.25451	6.27946	4.90717	5.8392	5.20271	-1.7476
1636631_at	12.2261	11.2794	11.289	10.091	12.3678	12.0968	-1.74743
1626058_at	4.57077	3.75394	6.21091	4.84451	5.84639	5.61685	-1.74625
1627826_s_at	8.28848	7.28804	8.86908	8.04798	8.72006	8.13083	-1.74544
1623407_at	9.90412	10.3707	10.533	9.42797	10.0926	8.32077	-1.74524
1635875_at	10.37	9.90414	10.6741	9.31234	10.5624	9.98109	-1.7447
1628164_at	6.6767	7.15473	8.27131	6.67738	7.68202	6.39021	-1.74421
1638260_s_at	9.08715	8.24471	9.68963	9.1698	9.82325	8.78208	-1.74249
1638047_at	4.27816	3.93183	4.8608	3.75389	4.57153	3.62148	-1.74243
1623772_a_at	10.4738	9.53676	11.7035	10.8881	11.7003	11.0512	-1.74172
1626387_s_at	2.58494	2.53968	4.03395	2.64575	3.60012	2.63321	-1.74125
1639522_at	8.00965	8.29274	7.56792	6.02351	7.20788	6.07035	-1.74064
1631210_at	10.1032	10.4124	10.7746	9.58622	10.4612	8.94156	-1.74063
1631393_at	10.885	11.2691	11.3266	10.2855	10.8684	9.12818	-1.73998
1629673_at	10.4569	10.3986	10.354	9.24533	10.3532	9.12491	-1.7392
1632637_at	3.02718	2.65941	3.50039	2.55349	3.83985	2.75965	-1.73904
1632187_at	8.02122	7.88969	7.57671	6.21523	8.17422	7.27256	-1.73896
1636248_at	10.3893	9.24163	10.346	9.79682	10.8237	10.1289	-1.73775
1641681_s_at	12.3157	11.2166	11.5771	11.2599	11.8615	10.8881	-1.73696
1624630_at	3.07138	3.06775	3.79137	2.23311	3.07065	2.24442	-1.73633
1629738_at	13.5597	13.3116	12.9973	11.863	13.1389	12.1336	-1.73616
1633387_at	9.21058	7.69523	10.6231	9.96064	9.93377	9.72462	-1.73586
1640525_a_at	11.5435	11.7931	12.2884	11.2611	12.3216	10.7131	-1.73556
1630325_at	3.62174	3.79035	4.12251	3.30836	4.84734	3.1077	-1.73515
1630957_s_at	12.8745	12.2977	12.4055	11.3646	12.1239	11.3588	-1.7342
AFFX-Dros-ACTIN_M_r_at	10.3834	10.3217	10.5722	9.09026	10.8187	9.98033	-1.73388
1637267_at	10.6849	11.3165	11.4834	10.5972	11.0971	8.97001	-1.73375
1632868_a_at	9.33133	8.83766	10.1094	8.77815	9.64125	9.08492	-1.73357
1630792_at	10.5655	10.4388	10.4824	9.10813	10.902	10.0234	-1.7329
1626418_a_at	7.60835	8.47996	9.67406	7.9903	8.88345	7.31914	-1.73166
1626044_at	11.1546	9.64723	12.0448	11.4671	11.9307	11.641	-1.73098
1637993_at	11.8523	11.1122	11.0792	10.0295	11.306	10.7217	-1.73071
1638548_at	7.97472	8.71238	9.1276	8.49632	9.24953	6.76919	-1.73066
1635314_at	13.1464	12.4999	12.7991	12.0599	12.6117	11.6237	-1.73055
1632336_at	7.7171	8.48405	8.36354	7.48728	7.84416	5.58071	-1.73018
1625608_at	11.776	12.0593	12.1706	11.2225	11.6898	9.98225	-1.73001
1634152_at	4.49018	4.79935	5.04447	3.33091	3.32333	2.35549	-1.72997
1624307_at	4.18039	4.75763	5.75329	3.89777	5.13199	4.04063	-1.72893
1624330_s_at	11.6387	10.2593	12.2555	11.5786	12.2159	11.9031	-1.72871
1634170_a_at	10.6052	9.16569	8.64267	8.51263	10.0198	9.22056	-1.72859
1628782_at	6.86458	6.81129	7.63057	5.82738	6.83902	6.32763	-1.72822
1628030_at	7.3246	7.98606	8.12077	6.62887	7.12824	5.59099	-1.72815
1631768_at	5.2588	4.16442	5.46596	5.26356	6.69347	5.62406	-1.72755
1638886_at	4.51988	4.2282	5.07175	3.94276	5.21437	4.26923	-1.7274
1635268_at	10.2398	10.6139	10.2809	9.29476	9.52317	7.77039	-1.72701
1636512_s_at	6.96484	7.60205	6.23927	4.67728	5.67696	4.23732	-1.72685
1639008_at	9.3846	9.46496	9.87325	9.29021	9.46613	7.60461	-1.72676
1629271_at	12.6202	12.0786	11.9925	11.2005	12.9903	11.9626	-1.7256
1636203_at	7.59993	7.27152	7.88224	6.54913	7.41628	6.71651	-1.7256
1628422_s_at	11.6226	11.2411	11.0123	10.1181	11.2572	10.1733	-1.72492
1635807_at	3.76701	2.74081	2.7549	2.43416	3.66859	2.65608	-1.72486
1638640_at	9.12637	9.72025	9.77358	8.9463	9.61453	7.48862	-1.72481
1636918_a_at	3.5859	3.31739	5.82658	4.23585	4.75311	4.25325	-1.72473
1634343_at	11.1632	11.114	10.9738	10.4341	11.8593	10.0896	-1.72453
1627568_at	12.9531	12.3874	11.702	10.8923	12.1825	11.2002	-1.72417
1625263_at	11.5619	9.66169	12.269	11.7266	12.2539	12.3391	-1.72405
1626250_at	4.97793	5.47971	5.69525	4.91419	5.96565	3.89066	-1.7228
1639128_at	2.96421	3.06799	4.33745	2.41071	2.86677	2.33847	-1.7216
1628848_at	4.63443	5.63805	5.42123	4.03323	5.30289	3.33641	-1.72144
1637332_at	6.46487	5.93935	5.49307	5.05373	6.6332	5.24874	-1.72083
1637370_at	13.2938	13.0558	12.7972	11.7014	13.4214	12.4068	-1.72047
1639917_at	11.3713	10.5885	11.6374	10.6801	11.3809	10.7759	-1.71916
1634661_at	2.78716	2.42471	2.66868	2.31397	3.95759	2.33009	-1.71898
1634446_at	7.54217	8.27195	8.52355	7.08046	7.69582	6.06464	-1.71891
1630246_at	10.3309	9.61141	9.33001	8.63976	9.55121	8.61785	-1.71836
1624583_at	13.684	13.0639	13.6683	12.7851	13.8222	12.9838	-1.71781
1639930_at	8.1766	5.98705	9.13966	9.56835	10.121	9.54058	-1.71764
1635756_at	12.7576	12.3146	12.4945	11.4041	12.4509	11.6431	-1.71761
1624593_at	13.3005	13.1548	13.3436	11.3302	13.0998	12.9193	-1.71697
1641242_at	2.83418	2.19733	2.90432	2.21919	3.27317	2.25678	-1.71648
1631285_at	5.40581	4.19968	6.08077	7.76995	6.71602	3.89589	-1.71597
1630524_at	9.05422	7.3997	10.6108	10.0494	10.7124	10.5917	-1.71579
1629077_s_at	12.0805	11.4129	12.2774	11.3949	12.1878	11.4017	-1.71562
1626365_at	7.93719	8.58797	9.88818	8.7885	9.62678	7.7399	-1.71546
1637869_at	11.2374	11.0896	11.3128	10.1351	11.4257	10.4164	-1.71507
1639746_at	10.8255	9.794	11.5848	10.4757	11.786	11.5943	-1.71408
1632227_at	4.89987	3.6317	3.38937	3.13355	3.91982	3.11609	-1.71227
1625880_at	10.8635	9.24974	11.9145	11.8451	12.0748	11.4344	-1.71062
1641038_at	13.5306	12.7542	13.2954	12.6443	13.502	12.6067	-1.71032
1623542_at	9.17149	9.72645	9.68745	8.63832	9.11759	7.28956	-1.71008
1628122_at	1.86624	1.88321	9.1024	6.88706	2.01077	1.88725	-1.70996
1634410_at	6.70821	6.32541	7.01497	5.70309	6.98032	6.35483	-1.70928
1628334_at	9.69994	8.89596	10.1771	8.62304	9.57252	9.61078	-1.70913
1635801_at	4.28065	3.89254	4.15619	3.23001	4.30364	3.29873	-1.7089
1633487_at	11.1384	11.0076	10.7684	9.90366	10.9336	9.61076	-1.70857
1633094_a_at	2.31867	2.21446	3.4826	2.30829	3.45707	2.41803	-1.70825
1627798_at	8.44081	9.39379	8.80293	7.52791	8.43017	6.4353	-1.70799
1633683_at	10.7404	11.1133	10.5777	10.062	10.5759	8.40185	-1.70797
1624701_at	2.88201	2.39518	2.45697	2.32211	4.13367	2.4397	-1.7075
1626984_at	13.2958	12.8855	13.1226	12.0659	13.5427	12.696	-1.70673
1628947_s_at	10.6397	10.0448	10.735	9.86531	11.6979	10.8504	-1.70609
1634321_s_at	8.99925	8.95921	9.23183	8.04676	9.46246	8.37653	-1.70568
1629303_at	12.7873	12.7854	13.1551	12.5553	12.8995	11.1927	-1.70468
1623979_at	3.07942	3.13189	4.20266	2.87563	3.25561	2.22256	-1.70433
1638339_at	10.9259	10.788	10.6147	9.765	10.4685	9.14951	-1.70393
1637182_at	3.38959	3.00512	4.50656	3.83647	3.81767	2.56733	-1.70326
1628620_at	9.57608	9.87058	10.5751	9.57435	10.2411	8.64336	-1.7029
1637504_at	12.8988	12.5153	12.8248	11.6554	12.6926	11.943	-1.70232
1638821_a_at	11.2242	10.3022	12.537	11.9871	12.4018	11.572	-1.702
1626453_x_at	2.7236	2.22818	3.88454	2.61065	3.33293	2.80166	-1.70156
1634594_at	14.1876	13.5349	14.1672	13.2898	14.0561	13.2865	-1.70122
1637481_at	11.6877	10.9098	12.7419	11.7029	12.5645	12.0835	-1.70051
1631572_at	11.4337	11.3448	12.5597	11.5397	11.9477	10.7601	-1.69996
1627840_a_at	12.7233	12.0253	12.8634	11.8752	13.1942	12.5849	-1.69957
1626272_s_at	13.341	12.8938	12.3583	11.4718	13.3965	12.4392	-1.6978
1628175_at	9.58136	8.19849	10.222	9.5431	9.61258	9.3835	-1.69774
1632698_at	10.0443	8.94501	10.6798	9.65698	10.8159	10.6481	-1.69737
1630498_at	2.48853	2.3941	2.55714	1.94827	3.53526	1.94956	-1.69702
1627446_at	6.9421	4.87579	7.85362	6.82639	7.36742	8.17472	-1.69593
1634695_at	9.03214	9.05675	9.00536	7.6159	9.19744	8.27817	-1.6951
1631561_s_at	10.8206	10.4601	9.89193	8.88076	10.8503	9.93815	-1.69499
1630363_at	7.26979	6.16587	5.36133	4.84101	6.58899	5.93035	-1.69462
1641083_at	10.8448	10.5202	11.6266	10.6545	11.3635	10.3783	-1.69423
1629130_at	8.35579	9.00804	8.6874	7.14744	8.22334	6.82995	-1.69392
1628682_at	10.4294	9.56152	8.35948	7.63654	9.03144	8.34143	-1.69382
1627352_at	12.787	12.8999	12.8988	11.3455	13.102	12.2625	-1.69345
1626742_at	3.13807	2.98042	3.60841	2.04054	3.14427	2.59031	-1.69329
1641070_at	14.0844	13.8319	14.0225	12.7852	14.0082	13.2192	-1.69302
1641236_s_at	3.60999	2.69022	3.76261	2.93629	3.71025	3.17862	-1.6926
1632512_at	11.2603	10.8137	11.3188	10.1131	11.5911	10.9677	-1.69181
1628849_at	8.18368	6.8186	8.47724	8.16843	9.1016	8.50149	-1.69114
1631869_at	3.32633	3.58548	4.89398	3.54452	4.36241	3.17899	-1.69104
1632570_at	3.17325	2.88517	4.1075	3.12075	4.99386	3.99527	-1.69092
1629346_at	12.7053	12.159	12.3462	11.559	13.2691	12.3304	-1.69044
1630482_at	6.25324	6.73491	9.00397	7.31162	7.54526	6.48734	-1.68904
1638696_a_at	9.38359	8.74693	10.2193	9.439	9.84659	8.99713	-1.68819
1631367_at	10.6361	10.9202	10.6022	9.31218	10.8246	9.56426	-1.68812
1626182_a_at	8.81455	8.78274	8.55742	6.47046	8.66374	8.51778	-1.68753
1623040_at	11.4683	11.0603	12.2277	11.1046	11.9962	11.2642	-1.68689
1624420_at	3.7119	4.84376	4.82862	2.90345	3.83848	2.37107	-1.68596
1625102_at	11.5228	10.498	11.7477	10.8933	12.1255	11.7444	-1.6858
1637740_at	9.05788	9.58676	10.0195	8.89056	9.78589	8.12686	-1.68533
1639220_at	10.9374	10.9142	11.9522	11.0105	11.5891	10.2952	-1.68522
1633154_at	2.66272	2.70252	3.29259	2.27362	3.58255	2.30493	-1.68443
1634387_at	4.08113	4.92333	6.62904	4.47044	5.03166	4.09199	-1.68415
1627191_a_at	12.6288	11.9569	13.0333	12.2347	13.1508	12.3655	-1.68405
1626214_s_at	10.5226	10.069	12.0408	11.3666	12.2675	11.1411	-1.68343
1635222_at	9.71532	9.76897	9.99006	8.45681	10.074	9.30027	-1.68309
1626594_s_at	4.17342	3.49221	3.52988	3.06548	4.6497	3.54315	-1.68263
1632003_a_at	6.11616	5.72376	8.52216	7.15376	7.78823	7.29827	-1.68209
1640661_at	9.93451	9.45425	9.7461	8.68778	10.0514	9.33956	-1.68196
1631175_a_at	3.44106	2.70375	3.18415	2.8954	4.12002	2.89572	-1.68193
1624329_at	8.16107	9.27002	9.74349	8.60112	9.5486	7.3337	-1.68114
1633801_s_at	9.32688	8.86477	9.5168	8.80854	9.97135	8.89881	-1.67904
1629221_at	10.5223	10.6451	10.2904	8.8148	10.488	9.59844	-1.67883
1634822_a_at	5.17288	5.35186	5.94209	4.51031	5.3738	4.38436	-1.67878
1638998_at	12.678	12.3444	12.3613	11.2187	12.8753	12.1136	-1.6771
1627872_at	10.9585	10.6748	10.9939	9.97278	11.1018	10.1696	-1.67676
1632727_at	2.65881	3.03641	4.05472	2.48185	3.4219	2.38032	-1.67669
1640235_at	10.5848	9.75723	10.4688	9.98284	10.9465	10.0242	-1.6763
1635921_at	11.8599	10.7045	11.422	10.4969	12.2889	12.134	-1.67613
1627956_x_at	10.0112	9.54125	10.47	8.74356	10.0096	9.97146	-1.67579
1641382_at	8.14162	7.58516	8.79184	7.60488	8.62412	8.13524	-1.67493
1623115_at	8.46502	9.6039	9.3816	7.68375	7.8981	6.22559	-1.67461
1625609_at	12.2575	12.1874	12.883	12.3109	12.7218	11.1326	-1.67458
1641178_s_at	10.4906	9.84682	9.65209	8.67859	9.73454	9.12163	-1.67411
1634624_at	8.43633	8.27506	11.0037	10.26	10.9181	9.59691	-1.67255
1629713_at	3.42573	2.42862	2.46194	1.86429	2.55443	1.9276	-1.67079
1627362_a_at	7.429	6.38586	9.74264	8.53973	8.79636	8.82129	-1.67061
1634315_a_at	7.35748	6.75496	7.18427	6.87288	7.30702	6.00008	-1.6705
1626805_s_at	10.4723	9.59039	11.3318	10.7732	11.3727	10.5947	-1.6696
1639324_at	8.74566	9.46943	10.6911	9.66624	10.4804	8.56315	-1.66954
1639117_a_at	6.1331	6.26573	4.07148	2.98852	6.24095	4.97402	-1.66912
1626183_at	8.85918	7.7094	10.3474	9.50068	10.149	9.92943	-1.66866
1639862_at	8.26112	7.37947	10.2985	9.53212	9.65114	9.08471	-1.66804
1639111_at	10.3248	10.4066	9.45217	8.51279	9.48119	8.12436	-1.66802
1637791_at	10.7295	10.2433	10.1458	9.16269	10.1971	9.45261	-1.66779
1636048_at	7.94593	7.75744	7.26121	5.46353	7.20849	6.98143	-1.66757
1640561_at	12.2828	11.6369	12.1929	11.353	12.1321	11.4073	-1.66655
1623147_at	10.5596	10.181	10.5322	9.13133	9.88886	9.46084	-1.66536
1634299_at	6.7735	5.78558	6.31432	5.30782	6.45333	6.24073	-1.66517
1633345_at	10.8868	10.4727	11.3193	10.0624	11.2497	10.7139	-1.66509
1633775_at	5.439	4.63461	6.37757	5.87404	6.71491	5.81605	-1.66508
1628463_at	4.79891	4.36302	3.80341	2.34277	3.67905	3.36889	-1.66505
1641100_at	9.76539	10.2399	10.105	8.93427	9.82646	8.31774	-1.66437
1634148_at	4.86663	2.59154	2.19766	2.37009	2.50208	2.4009	-1.66395
1638418_at	5.33269	5.46508	6.52727	4.70359	5.26104	4.74997	-1.66338
1630354_at	9.45335	9.68846	9.88067	9.05585	9.50161	7.88901	-1.66336
1639691_at	12.052	11.2144	12.1988	11.5484	12.138	11.4253	-1.66274
1634583_s_at	12.6964	12.372	12.5844	11.3746	13.1056	12.4392	-1.66271
1626943_at	8.10594	8.30016	10.0578	9.04543	9.67109	8.28961	-1.66233
1626268_at	4.25886	3.38967	3.96494	3.36305	3.95021	3.22198	-1.66221
1624663_a_at	5.88101	6.05767	7.42155	5.70103	6.63593	5.98178	-1.66171
1637664_at	10.6861	11.0458	10.8927	10.0569	11.1567	9.43481	-1.6617
1640348_at	12.3362	12.2987	13.0793	12.2297	12.7998	11.4891	-1.66163
1624204_at	2.99581	2.86169	2.80536	2.19594	3.67276	2.22025	-1.66096
1623896_a_at	9.19718	8.82426	8.57592	7.00812	9.02288	8.77114	-1.65958
1637749_at	4.94046	4.12915	8.19563	7.14784	7.34974	7.01781	-1.65903
1632845_at	3.5741	2.77993	3.58597	2.81333	3.91686	3.29266	-1.65903
1625855_at	11.3092	11.3801	10.6825	9.3729	10.9461	9.99493	-1.65859
1640600_at	4.33267	4.38562	4.35422	4.06249	4.34664	2.39594	-1.65844
1639093_s_at	10.4889	10.5855	10.963	9.87958	10.8659	9.66338	-1.65839
1640101_at	9.57295	8.90276	8.09767	6.82315	7.91521	7.672	-1.65784
1623092_at	13.9732	13.7983	13.5708	12.1905	13.8871	13.2553	-1.65749
1636059_at	11.0641	10.2277	11.349	11.8293	10.9792	9.1483	-1.65749
1640256_at	9.13133	9.0191	7.13765	6.44722	8.20144	6.81712	-1.65748
1636392_at	8.43704	8.11542	6.11738	6.05912	7.76862	5.96421	-1.65645
1636718_s_at	13.3042	12.5436	13.4888	12.7045	13.4934	12.8549	-1.65611
1638088_at	11.7189	11.4026	11.6922	10.9045	11.6265	10.5472	-1.65607
1631090_a_at	9.90929	9.62258	10.031	8.76673	10.2389	9.60721	-1.65583
1639785_s_at	9.64024	8.13065	11.7205	11.0746	11.3413	11.3142	-1.6558
1624629_at	10.4234	10.6979	11.2155	10.2719	10.8307	9.31768	-1.65562
1638487_at	10.2617	9.30801	11.3224	10.6086	10.9184	10.4038	-1.65561
1635152_at	8.26857	9.11157	9.15015	7.80344	8.32053	6.64331	-1.65517
1631405_at	12.4779	11.9204	12.2768	11.4399	12.9319	12.1455	-1.65512
1638901_at	7.29491	7.83733	7.25347	5.89347	6.53917	5.17707	-1.65469
1623801_at	7.74521	6.69511	8.47796	7.81752	9.41159	8.94402	-1.65409
1627147_at	7.0074	7.64108	7.84119	6.5423	7.44672	5.93438	-1.65387
1629716_a_at	9.91587	8.09102	8.6123	8.91248	9.25037	8.59766	-1.65381
1641196_at	10.3874	9.36765	10.3792	9.63848	10.6375	10.2232	-1.65281
1640681_at	10.1664	9.92142	10.4664	8.77743	10.8485	10.6079	-1.65273
1628249_at	9.68773	9.8152	9.00642	7.23998	9.14245	8.60741	-1.65252
1625162_at	3.56505	3.29392	3.31804	2.20422	3.71686	2.92827	-1.65234
1640036_a_at	11.4323	10.3884	11.6778	11.0518	12.024	11.523	-1.65134
1636075_at	11.1502	11.1669	10.182	8.78297	10.6127	9.82439	-1.65124
1630305_at	10.0912	8.98412	10.6437	9.9989	10.5367	10.1192	-1.65076
1631724_s_at	12.4878	11.9147	12.5841	11.6587	12.2364	11.5659	-1.65061
1626073_a_at	2.04402	1.90902	3.45689	2.18826	3.01734	2.25495	-1.64947
1626906_at	6.21287	6.78384	7.41002	6.01451	6.57619	5.23773	-1.64832
1634787_at	12.1214	11.6292	11.7726	11.3626	11.8159	10.5556	-1.64813
1623032_at	7.07587	8.10297	9.41714	8.4921	8.80628	6.54182	-1.6481
1626917_at	11.1941	10.5657	10.3531	9.56424	10.2984	9.5535	-1.648
1636898_at	10.2046	10.7717	10.5204	10.0215	10.0436	7.81357	-1.64788
1635127_at	5.23639	4.41014	5.33689	5.03744	6.43008	5.39479	-1.64756
1640123_at	11.1835	11.5635	11.4037	10.5213	11.1672	9.50875	-1.64751
1628924_a_at	11	9.62908	11.4474	10.7746	11.141	11.0256	-1.64685
1638359_s_at	11.4247	10.1414	12.3439	11.9255	12.6916	12.2349	-1.64657
1635189_at	14.3276	14.1066	14.4162	14.101	14.5814	12.9593	-1.64654
1634597_a_at	11.1832	10.5067	10.4939	9.6394	11.7512	11.1243	-1.64638
1626662_at	11.7556	12.0565	12.374	10.9702	11.8585	10.8044	-1.64604
1641458_s_at	10.8705	9.49274	11.545	11.1409	11.9505	11.5779	-1.64507
1633270_at	4.97572	4.53341	5.42281	4.24778	6.09317	5.55719	-1.64464
1638704_at	11.8976	11.5265	11.4786	10.5124	12.084	11.2686	-1.64441
1625426_at	7.02077	6.55031	3.37973	3.16248	4.70513	3.24172	-1.64381
1635509_at	10.9644	10.1663	11.3463	10.4868	10.7783	10.286	-1.64334
1635596_at	8.24854	7.77998	8.83065	7.47832	8.54531	8.21635	-1.64332
1639552_s_at	9.05445	8.11141	8.73678	8.13058	8.85729	8.25842	-1.64266
1634884_s_at	2.73629	2.4905	3.67618	2.7531	3.71518	2.73709	-1.64223
1628909_at	8.26245	8.51762	9.17505	10.0477	8.02289	4.7486	-1.64204
1635044_at	13.6958	14.3634	14.0134	14.054	13.3173	10.4627	-1.64201
1628714_at	11.3488	10.4689	11.2958	10.6323	11.6479	11.0457	-1.64171
1626810_at	10.2386	10.2675	10.3026	8.99135	10.2752	9.41197	-1.6417
1637465_at	5.09804	3.64162	2.89603	2.32627	3.55026	3.4343	-1.6404
1640512_at	7.21321	7.41363	8.48899	7.28955	8.04385	6.90229	-1.63981
1628365_at	11.3713	11.1361	12.2158	11.3154	11.9066	10.9027	-1.6394
1623499_at	5.46966	5.04156	5.71877	4.72927	5.97406	5.25277	-1.63917
1631034_at	4.75274	4.83616	4.92301	3.21192	4.60051	4.08933	-1.63915
1634391_at	6.30143	6.55201	10.067	8.82887	9.35034	8.20124	-1.63832
1639582_at	10.6012	9.58987	11.2671	10.6154	11.0627	10.5935	-1.63665
1640111_s_at	5.97384	6.20182	6.37198	5.067	6.02784	4.97303	-1.63649
1640501_at	12.3711	12.0491	12.1142	11.0802	12.5235	11.748	-1.63637
1639678_at	9.68308	9.39014	9.48821	8.14765	9.44001	8.94256	-1.63616
1630008_at	11.8427	11.0008	11.0986	10.2658	11.5857	11.1295	-1.63614
1631073_at	12.9265	12.0975	13.4168	12.8197	13.1452	12.4415	-1.63573
1629444_at	8.0861	8.74105	8.48867	7.47596	8.30438	6.53391	-1.63514
1623758_at	6.55294	5.98958	5.06134	3.89913	5.07626	4.67645	-1.63406
1628977_at	12.3263	11.6151	13.0105	12.2337	12.9133	12.2761	-1.63399
1629511_at	8.43259	6.91134	9.7395	9.92713	9.39079	8.60105	-1.6333
1624586_a_at	12.8688	13.0486	12.9607	11.9307	13.2628	11.9902	-1.63309
1636942_at	12.7164	12.3623	11.6392	10.7421	11.8909	11.0198	-1.6329
1632136_at	5.25497	4.59472	5.05547	4.16789	5.7491	5.17481	-1.63283
1640658_at	9.47063	9.18844	9.02466	8.22893	9.52422	8.48122	-1.63238
1632720_at	14.0761	13.7092	14.0917	13.1307	14.0065	13.2135	-1.63237
1622996_at	3.90615	3.46512	4.11447	3.72561	5.29991	4.0098	-1.63203
1629558_at	11.5385	11.9251	11.7403	11.0498	11.4065	9.59076	-1.63189
1638334_at	9.93856	10.4881	10.7994	9.46548	10.5336	9.19856	-1.63181
1641455_at	13.4785	13.0955	12.4382	11.5214	13.2252	12.4059	-1.63169
1641501_a_at	5.1663	3.25107	6.83473	7.42846	7.08534	6.29109	-1.63043
1636352_at	10.315	9.5752	9.40356	8.71071	9.72254	9.04176	-1.62955
1639289_at	8.14548	7.25151	7.25303	6.30577	7.41499	7.14307	-1.62945
1624154_at	3.84815	3.43603	3.13225	2.5089	4.0012	2.9264	-1.62836
1631372_a_at	7.9088	7.44609	8.13658	6.94243	8.46496	8.01202	-1.62819
1624313_at	2.89996	2.54132	3.46175	2.65804	4.02621	3.07921	-1.62802
1624200_at	5.28304	5.09475	4.86605	4.40077	6.01015	4.5552	-1.62771
1634964_at	3.22644	3.56468	3.47405	2.38961	3.17818	1.8169	-1.62731
1639925_at	10.6023	11.0199	11.1047	10.325	10.5673	8.82308	-1.62688
1634616_at	11.3372	10.7828	11.2118	10.4251	11.536	10.7709	-1.62683
1640729_s_at	11.9927	9.50717	12.5291	13.263	12.4495	12.0951	-1.62677
1639349_at	9.53507	9.50086	9.102	7.23195	9.01231	8.81067	-1.62672
1626478_at	7.59533	6.9486	9.24978	8.54621	9.8438	9.08862	-1.62656
1632102_a_at	5.50589	5.97253	5.87318	4.26204	5.25607	4.29534	-1.62647
1635263_at	2.10429	2.39281	5.85736	4.83801	3.81124	2.4383	-1.62592
1641606_s_at	12.1833	11.8783	11.9802	11.4484	12	10.7335	-1.62574
1639361_a_at	5.14985	5.81858	6.44648	4.50187	5.82031	4.99319	-1.62563
1634147_a_at	2.73126	2.7379	3.11816	1.91079	2.83874	1.93743	-1.62527
1631195_at	9.1988	9.42483	9.71823	8.68417	9.44283	8.14928	-1.6251
1634009_at	10.8927	9.44036	12.2617	11.8042	12.4266	12.2351	-1.62501
1626596_at	8.41584	8.55585	10.4107	9.10866	9.8889	8.95067	-1.6246
1635804_at	8.80708	7.96017	8.7716	7.91476	8.46776	8.07153	-1.6245
1638996_at	6.40155	5.50057	6.72119	6.15027	7.06142	6.43492	-1.6239
1629368_at	3.12312	3.11724	3.83311	3.06419	4.43362	3.11242	-1.623
1635946_at	7.99013	8.21261	10.1997	9.04758	9.57009	8.40424	-1.62281
1640224_s_at	11.9496	11.3222	11.5679	10.6404	12.0279	11.4876	-1.6227
1639905_at	10.72	10.1205	8.98909	8.26573	9.36472	8.59385	-1.62215
1625170_at	8.50892	9.42234	8.24623	6.69053	7.7997	6.35021	-1.62142
1637939_at	13.8336	13.6416	14.097	13.7767	14.1927	12.6137	-1.62124
1629821_at	3.78281	2.81817	3.48384	2.86811	3.06078	2.54997	-1.6212
1627514_at	11.2246	11.4177	11.3006	10.4189	10.5112	9.11018	-1.62061
1625543_s_at	10.995	9.79096	11.9066	11.3265	12.0685	11.764	-1.62025
1635345_at	3.49962	4.29283	5.10689	3.32589	3.83729	2.73644	-1.62025
1629622_at	2.42537	2.30005	2.41825	2.43696	4.45168	2.47084	-1.6198
1623832_a_at	9.77187	10.4763	10.4712	9.11906	10.1552	8.71913	-1.61843
1628309_at	7.40095	6.55631	6.42059	5.69541	6.57347	6.05993	-1.61827
1624835_at	10.05	11.0917	10.1277	8.96767	10.0684	8.1045	-1.61785
1640781_a_at	10.4722	9.97494	11.414	10.3203	10.7526	10.2638	-1.61693
1637269_at	11.3227	11.231	10.5059	8.83384	10.6204	10.305	-1.6167
1629141_at	3.99331	2.67661	6.08796	5.15833	6.02794	6.19609	-1.61634
1629470_at	8.3912	8.04814	7.31598	5.98242	7.07341	6.67355	-1.6157
1633626_at	4.23989	2.23838	2.24647	2.17735	2.19007	2.18462	-1.61555
1637728_at	10.955	11.0908	11.8733	10.9142	11.3305	10.0781	-1.61541
1631142_a_at	9.94077	8.39685	11.2268	10.6666	10.9364	10.965	-1.61534
1623124_at	2.73733	2.35781	3.29508	2.53743	4.04136	3.1038	-1.61505
1638899_s_at	2.53534	2.18865	2.98266	2.33509	3.32066	2.24046	-1.61495
1639812_at	12.3867	12.2304	12.1736	11.112	12.3811	11.5247	-1.61489
1623235_at	8.84051	8.12143	8.86518	7.68215	9.19923	9.02749	-1.61472
1641150_at	11.1036	10.3174	11.7802	11.1261	11.7162	11.084	-1.61422
1639598_at	11.7054	11.8263	12.1414	11.4356	11.7217	10.2347	-1.61399
1635857_at	10.7086	10.9911	11.5375	10.3767	11.0289	9.83599	-1.61373
1633651_at	8.61825	6.8238	7.63838	6.84356	6.33887	6.85751	-1.61352
1627636_at	8.96003	8.15812	4.97075	7.3115	8.91098	5.30186	-1.61339
1639287_at	12.7905	11.9507	13.1749	12.3895	13.1634	12.7188	-1.61321
1634283_at	2.80666	2.71949	5.34588	3.05758	4.54109	4.84788	-1.61279
1637217_at	11.0471	10.5324	10.4372	9.58317	10.8951	10.1954	-1.6127
1637687_at	6.92746	5.10792	7.53654	7.35048	8.38626	8.32399	-1.61249
1623784_at	6.01905	6.04303	7.41528	6.3583	7.39915	6.3647	-1.61233
1640707_at	8.34428	7.59968	5.87813	5.67627	8.36847	7.24768	-1.61226
1635714_s_at	10.1033	9.12881	10.85	9.79216	10.6599	10.6252	-1.61218
1625859_at	8.63076	9.62512	9.56747	8.46983	9.52619	7.56528	-1.61112
1629870_at	9.9843	10.4845	10.375	9.87187	10.3107	8.24957	-1.61107
1635501_at	13.1762	12.3901	13.065	12.3537	13.0856	12.5207	-1.61042
1624183_a_at	11.101	9.86143	12.6329	12.0612	12.432	12.1833	-1.60955
1625910_at	12.227	12.1428	12.5902	11.0597	12.6198	12.1752	-1.6093
1638085_at	10.2486	10.8117	11.5991	10.7246	11.0424	9.29499	-1.60912
1639201_at	3.84999	4.3081	4.41588	3.0322	4.07532	2.94242	-1.60899
1624809_s_at	2.35888	2.34131	3.41685	2.40088	3.4198	2.39518	-1.60888
1639829_at	9.27471	8.44359	9.86214	9.04631	9.80026	9.38908	-1.60887
1623904_a_at	9.8482	9.98825	9.88881	8.99147	10.0984	8.79778	-1.60878
1629763_at	4.55425	4.77438	4.87774	3.49416	4.51135	3.61733	-1.60862
1640268_at	11.8895	11.3825	11.853	10.9722	11.9611	11.2919	-1.60845
1640416_at	3.07431	2.5315	2.88169	2.04047	2.74683	2.07555	-1.60782
1641462_at	10.8271	10.3443	9.79894	8.94484	10.3488	9.63184	-1.60728
1625631_at	10.8542	11.2261	11.3259	10.4238	10.7386	9.2153	-1.60714
1628016_s_at	7.45339	6.84353	7.63614	6.8369	8.55735	7.91312	-1.60708
1638991_at	13.06	12.6075	12.5629	12.1921	13.05	11.8215	-1.60651
1640920_at	3.37591	3.55199	3.31483	2.37542	3.4974	2.20984	-1.60618
1635593_at	12.562	12.2848	11.9239	10.7791	12.5425	11.9169	-1.60496
1639184_at	4.03359	3.6336	2.83013	2.26282	3.00889	1.93098	-1.60407
1633997_s_at	12.9069	12.5855	12.9848	12.091	12.8404	12.0114	-1.6037
1629256_a_at	12.2352	12.0403	12.0513	11.1161	12.467	11.5537	-1.6034
1638070_at	11.4985	11.5652	10.8469	9.51156	10.9664	10.1936	-1.60267
1623966_s_at	10.8945	10.4739	11.5384	10.2068	11.4544	11.1655	-1.60255
1639235_at	8.61562	7.56869	9.74895	8.80195	9.56338	9.51777	-1.60197
1636971_at	4.32154	4.41901	6.10984	4.85315	4.7816	3.9018	-1.60178
1624591_at	7.89806	8.63517	9.4623	8.36225	8.89903	7.22332	-1.60164
1628670_at	5.22709	4.62003	6.1655	4.54853	3.68429	3.87005	-1.6015
1635168_at	6.24393	5.70263	7.67265	6.533	7.82398	7.46781	-1.60107
1634481_at	7.09206	6.58005	7.46453	6.48772	7.12766	6.58139	-1.60032
1635365_at	10.7235	10.0419	10.3937	9.40828	10.709	10.3415	-1.60011
1632266_at	7.37786	6.76386	5.64695	4.82957	5.78688	5.18398	-1.60002
1626645_at	13.2443	12.7336	12.771	11.8365	13.1956	12.6067	-1.59996
1631399_a_at	7.55853	7.60568	9.04915	7.99861	8.92745	7.89763	-1.59963
1634900_at	9.82817	10.3935	11.0827	9.93317	10.2334	8.78442	-1.59962
1639956_at	10.106	9.93372	10.2741	9.04398	10.0694	9.43913	-1.59943
1639126_at	4.01601	5.408	6.23551	4.43225	4.7754	3.15469	-1.59917
1632200_s_at	2.78747	1.88995	2.14935	1.88287	2.74005	1.87248	-1.59902
1629708_at	2.55217	2.6093	3.07617	2.28228	3.61863	2.32442	-1.5988
1632423_at	3.13658	2.78326	3.74188	3.03329	4.33782	3.36933	-1.59859
1637469_at	12.7661	12.6686	12.5799	11.5733	12.4989	11.573	-1.59844
1631456_at	13.7387	13.056	13.3731	12.5517	13.5097	12.9857	-1.59774
1624624_at	10.7495	10.5202	11.7976	10.7705	11.6049	10.8334	-1.59767
1624412_at	10.5281	9.9319	11.8046	10.7407	11.5239	11.1561	-1.59767
1635598_at	8.36296	9.23554	8.59635	7.84118	8.85475	6.70995	-1.59748
1625825_at	11.4476	10.4144	10.3955	10.3707	10.4786	9.51128	-1.59671
1626789_at	4.74541	3.29716	3.36095	3.9892	4.32635	3.12276	-1.59608
1634561_s_at	8.40503	8.22275	8.11287	7.48812	8.88142	7.66529	-1.59592
1626280_a_at	8.26745	7.34955	7.8226	6.68276	7.38436	7.41997	-1.59554
1640695_at	12.3679	11.8284	12.342	11.6833	12.4904	11.6668	-1.59542
1641179_at	9.54387	9.17148	11.5005	10.8487	11.1305	10.1329	-1.59541
1635099_at	9.6838	9.14817	9.51778	9.0157	10.3352	9.35146	-1.59529
1640069_at	8.08872	7.22921	5.878	5.1463	5.88326	5.45367	-1.59505
1629762_at	12.1591	11.2507	12.2411	11.4255	12.2218	11.925	-1.59505
1623206_a_at	10.9926	10.8631	11.0428	9.79141	10.851	10.2112	-1.59501
1625521_at	11.419	11.7678	11.81	11.0522	11.4985	9.89094	-1.59349
1638200_at	10.1763	9.26174	10.6092	9.67725	11.1556	10.9859	-1.59336
1639556_at	3.91065	4.37587	5.79339	3.80672	4.28275	3.78833	-1.59323
1626109_a_at	9.85725	9.61856	10.3861	9.50692	9.9296	9.03522	-1.5919
1636756_at	2.78149	2.77959	4.43701	3.50047	4.18446	3.1132	-1.59096
1641664_at	3.44175	2.31667	5.21256	3.58954	3.5489	4.28966	-1.5901
1636473_at	12.6816	12.6008	13.4208	12.916	13.3864	11.9651	-1.58993
1638162_s_at	11.2554	10.2405	12.2833	11.5971	12.0573	11.7516	-1.5899
1638956_at	11.2866	10.3859	12.3908	11.9921	12.6596	11.9523	-1.58986
1641366_at	12.7289	12.7994	12.9508	12.1594	12.8752	11.5895	-1.58982
1632819_at	12.2985	11.5769	12.796	11.8984	13.0913	12.704	-1.58979
1637451_at	7.46692	7.14165	8.62061	8.38721	7.96814	6.52033	-1.58978
1631674_at	11.8633	11.5882	11.2591	10.0989	11.311	10.7404	-1.58957
1625742_at	12.2756	12.1257	11.8778	10.4378	11.8552	11.4393	-1.58953
1640278_at	3.20923	3.3658	3.38902	2.27674	3.34977	2.29982	-1.58948
1631267_at	9.51437	10.2664	10.7951	9.44371	10.15	8.7437	-1.58948
1630097_s_at	9.88585	10.6514	9.73273	8.34046	10.2235	8.84575	-1.58904
1636684_at	7.44046	6.94676	6.38807	5.7282	6.52658	5.67587	-1.58897
1629078_s_at	12.7297	11.9557	12.8223	12.1542	12.8027	12.2409	-1.58883
1638828_a_at	10.1971	10.7302	10.8525	9.90877	10.573	8.98086	-1.58842
1634495_s_at	7.76038	7.04705	8.14527	7.55004	8.36236	7.6698	-1.58781
1631088_at	11.4979	10.8797	10.6486	10.0783	11.1367	10.3267	-1.58685
1632323_at	8.69859	7.87642	7.46516	6.70705	8.30391	7.88588	-1.58678
1633752_at	9.4192	8.85049	9.78133	9.1098	10.0522	9.29418	-1.58676
1640802_at	4.02319	4.43177	3.92675	2.51823	4.24934	3.25166	-1.58653
1622952_at	6.05221	6.53355	6.74573	6.0071	6.74816	5.00988	-1.58578
1624889_a_at	11.8033	10.423	11.2706	10.7122	11.2166	11.1599	-1.58571
1641021_a_at	11.6499	10.4955	11.2983	11.0726	12.2441	11.6292	-1.58557
1624407_s_at	12.8766	12.5162	12.7941	11.668	12.7653	12.2569	-1.58553
1638965_at	9.41413	8.60182	9.13935	7.97568	9.33018	9.31148	-1.58545
1639435_at	5.88161	5.42184	7.61906	6.63425	7.76327	7.21365	-1.58528
1636466_s_at	10.6483	10.8464	10.9419	10.3396	10.75	9.16008	-1.58525
1638012_at	5.69833	4.3419	7.06275	7.36438	6.57583	5.63704	-1.58505
1637101_at	7.4615	7.4703	7.43099	5.91896	8.25749	7.76825	-1.58464
1631081_a_at	9.93056	10.1241	11.6932	10.9339	11.3866	9.961	-1.58424
1629899_at	11.1462	10.2541	11.929	11.3703	12.1092	11.5698	-1.58381
1626452_at	12.284	11.8924	11.6003	11.302	12.6475	11.3473	-1.58377
1626294_a_at	13.3765	12.9341	13.7931	13.0001	13.5521	12.7979	-1.58359
1631588_at	6.28139	3.61427	2.44411	3.10876	3.1112	3.12463	-1.58339
1626759_at	10.6767	10.1396	12.2331	11.8852	12.4988	11.3949	-1.58334
1638634_at	11.6361	11.1464	11.0749	10.4326	11.2911	10.4346	-1.58319
1637790_a_at	10.7218	10.7663	11.8569	11.2404	11.6245	10.2103	-1.58235
1640139_at	8.66045	8.67102	8.64602	7.13129	8.52314	8.04113	-1.58234
1634685_at	3.58254	3.9277	4.10105	2.78244	3.7984	2.79112	-1.58035
1636218_at	6.23295	6.32104	7.6547	6.42061	7.17577	6.34116	-1.58031
1638198_at	3.77215	3.62563	3.78467	2.70433	4.57605	3.82296	-1.58006
1629897_a_at	5.36482	4.59698	5.46738	4.96374	5.75497	5.04761	-1.57966
1636974_at	12.0653	11.0652	12.6364	12.1489	12.6148	12.1238	-1.57957
1631786_at	8.03336	9.3369	8.74107	7.20783	8.52506	6.77631	-1.57952
1625405_at	14.5224	14.2873	14.1468	13.2059	14.3999	13.5981	-1.57928
1623950_s_at	14.2155	14.0158	14.1448	13.19	14.3232	13.5006	-1.57902
1634690_at	10.2482	10.3749	10.2567	8.37166	10.0431	9.82449	-1.57897
1637388_at	3.87381	3.55157	5.51764	4.52291	5.65728	5.00024	-1.5779
1624824_at	14.2466	13.1349	14.1528	13.4633	13.9595	13.7875	-1.5776
1622940_at	5.62746	5.98865	6.65161	5.50434	5.71061	4.52399	-1.57742
1626413_at	9.66458	8.89751	9.4134	9.02582	10.4046	9.58673	-1.57735
1639487_at	13.4588	12.6011	13.4588	13.0834	13.0201	12.2834	-1.57636
1636709_at	10.5966	9.66203	10.6949	10.2833	11.07	10.4473	-1.57602
1637106_at	9.89677	9.51178	10.1306	9.0603	10.3961	9.88318	-1.57578
1629756_at	9.61131	9.47328	9.58788	8.03062	9.56434	9.29189	-1.57561
1623663_a_at	10.9252	10.9041	11.7909	10.7553	11.3283	10.4176	-1.57549
1624226_at	5.87352	5.46115	5.90419	5.43007	6.98361	5.90315	-1.57533
1635468_a_at	6.90581	7.43319	7.01823	5.86006	6.96661	5.63085	-1.57518
1632105_a_at	14.7981	14.2697	14.9397	14.2559	14.9393	14.1851	-1.57513
1637610_at	9.06802	8.69836	7.49537	6.20476	7.80627	7.50076	-1.5749
1623106_s_at	9.35092	8.94557	9.02057	8.24611	9.75434	8.9707	-1.57405
1637150_at	11.8459	11.6891	12.2057	11.2851	12.1989	11.3137	-1.57374
1632368_at	10.6488	10.0332	12.6372	11.992	12.3194	11.6178	-1.57367
1640457_s_at	11.9909	10.9498	12.1312	11.8022	12.3249	11.7336	-1.57331
1636160_at	9.48594	9.10226	8.17772	7.37436	8.77557	8.00142	-1.57323
1623595_at	8.71071	8.18527	8.46134	7.47486	8.82741	8.37922	-1.57284
1641032_at	3.17368	2.70268	4.05139	2.85922	4.31504	4.01824	-1.57279
1640010_at	4.79236	4.57344	3.60714	3.07974	4.33987	3.12646	-1.5727
1630237_a_at	6.81203	6.05035	7.51805	6.43936	6.96455	6.8461	-1.57237
1627488_at	12.8902	12.3767	12.655	12.0395	12.5853	11.7557	-1.57229
1627822_at	8.89885	8.35876	9.00929	8.0884	9.12974	8.63304	-1.57196
1627434_at	11.3194	11.068	11.5923	10.3467	11.3257	10.8651	-1.57193
1635688_at	13.8386	13.5268	12.3259	11.7027	13.1705	12.1481	-1.57185
1640461_at	6.56069	7.33504	6.26406	5.41814	6.20632	4.32108	-1.57164
1637246_a_at	13.5829	13.2634	13.6523	12.5303	13.6821	13.167	-1.57156
1624562_s_at	11.8453	11.3876	12.7464	12.1645	12.5603	11.6443	-1.5712
1627770_at	10.0838	9.07205	11.0976	10.2145	10.6625	10.6018	-1.57118
1623994_at	2.22857	2.23523	2.99105	2.26508	3.47401	2.23803	-1.57109
1625548_at	9.20254	10.0751	10.0963	9.027	9.49704	7.73868	-1.57102
1637478_s_at	13.0951	12.2917	13.3353	12.4758	13.4481	13.156	-1.57098
1623883_at	6.70857	6.67541	5.97731	4.86681	6.74685	5.93567	-1.57092
1627553_at	12.162	12.341	12.683	11.9879	12.4503	11.0118	-1.57084
1633082_at	11.9475	11.3111	11.2023	10.4992	12.1103	11.4979	-1.56986
1639059_s_at	5.08919	5.42252	6.26473	5.53513	6.79096	5.23726	-1.56916
1638427_at	8.13256	7.84366	7.33439	5.68708	7.36539	7.35213	-1.56898
1638522_at	8.71648	8.57365	7.85474	6.97745	7.7557	6.82662	-1.56888
1641180_a_at	9.33895	9.89472	9.6533	8.74679	9.42984	7.8315	-1.56883
1626570_s_at	13.1585	12.5984	12.4567	11.767	12.5855	11.8863	-1.56881
1633080_at	9.73052	9.87452	11.0172	9.98253	10.1619	9.10417	-1.56859
1629968_s_at	11.2135	10.8914	10.2131	9.16515	10.4894	9.91131	-1.56849
1632457_s_at	9.91277	9.75335	9.77106	8.80956	10.2812	9.45435	-1.56836
1639725_at	10.7346	10.875	10.4267	9.79578	10.1666	8.71053	-1.56793
1623060_at	11.992	11.6497	11.6162	10.8693	12.0111	11.1562	-1.56703
1629324_at	13.6861	13.1765	13.2843	12.5339	13.5966	12.9126	-1.56699
1632524_at	9.70776	9.1315	10.1445	9.41956	10.0709	9.42888	-1.56671
1636806_at	8.70202	8.54811	8.76594	7.32178	8.50665	8.16235	-1.5664
1636835_at	12.9593	12.483	12.8814	12.1043	13.1776	12.4889	-1.56631
1629576_at	9.51591	9.54151	8.89913	7.44769	9.17887	8.66309	-1.56613
1637204_at	8.3726	6.72119	9.1901	8.9568	10.1782	10.1231	-1.56548
1628418_at	5.15974	3.96569	5.3818	5.01351	6.07138	5.69436	-1.56532
1625517_at	11.0355	9.93975	10.7139	10.2361	10.7456	10.3824	-1.56437
1624908_at	7.27834	7.72149	9.72003	8.08572	8.65916	7.91364	-1.56435
1624197_a_at	9.35281	10.0524	10.0168	8.62226	9.53428	8.29299	-1.56419
1627577_at	4.17651	2.57547	2.62636	2.6238	2.92467	2.59213	-1.56415
1632189_at	7.75784	7.58847	6.78245	5.63632	7.35926	6.73876	-1.5641
1625031_at	11.5691	11.7179	11.7279	10.9563	12.0424	10.7302	-1.56374
1629264_at	10.4765	10.1348	11.1599	9.99808	11.0799	10.6489	-1.56357
1627900_at	11.7084	11.2899	10.8624	10.2901	11.2527	10.3091	-1.56352
1626287_at	11.1224	10.9915	11.0562	10.3446	11.7473	10.657	-1.56294
1629638_at	9.44087	7.59181	9.73245	9.3975	10.0821	10.3347	-1.56244
1627796_s_at	11.1576	10.282	12.5597	11.9429	12.7721	12.3331	-1.56244
1627532_at	12.3555	11.8319	11.866	10.9509	12.0335	11.5409	-1.5624
1633966_at	8.07399	8.40672	9.27647	8.52071	9.06017	7.55286	-1.56206
1625310_at	9.09624	8.54694	9.86476	8.57833	9.21372	9.12016	-1.56168
1632971_at	8.99814	7.91605	8.99537	8.68643	8.95001	8.41301	-1.56122
1636569_a_at	11.1478	10.1119	11.9656	11.4435	11.5584	11.1904	-1.56049
1634806_at	12.6199	11.9493	12.2178	11.6918	12.5626	11.8333	-1.56045
1634652_a_at	12.5387	12.2051	12.2558	11.4941	12.4524	11.6219	-1.56042
1629653_at	12.0815	12.1325	12.3396	11.7518	12.1658	10.7796	-1.55941
1635240_at	6.56003	6.27148	6.64703	5.625	6.94904	6.33689	-1.55931
1634079_at	6.48946	6.58464	8.24054	7.3959	8.35071	7.17746	-1.55931
1625081_at	6.73799	7.61272	6.4787	5.01611	6.30782	4.97399	-1.55894
1637621_at	5.73603	5.71911	6.76459	6.28718	6.26652	4.83952	-1.55881
1632342_a_at	12.1051	11.1008	11.5863	11.0912	11.3911	10.97	-1.55851
1639536_at	6.40562	5.79294	5.64026	4.85379	5.60465	5.08333	-1.5585
[truncated: 16,953 more rows]
