# Supplementary material for: Poly(ADP-ribose) polymerase 1 in genome-wide expression control in Drosophila
Source: Sci Rep. 2020 Dec 3;10:21151. doi: 10.1038/s41598-020-78116-5 (PMC7712786; doi:10.1038/s41598-020-78116-5)
Supplement: Supplementary file 3 — Supplementary Table 2. [file 41598_2020_78116_MOESM3_ESM.xlsx]

## Sheet: Raw data
FlybaseID	Name	WT1	WT2	WT3	P -/- 1	P -/- 2	P -/- 3	Fold Difference
FBgn0037548	CG7900	11.7624	10.9955	11.2466	2.86068	2.82452	2.52543	-387.474
FBgn0039316	CG11893	9.60835	11.1172	11.5396	2.44279	2.55718	2.83834	-282.534
FBgn0015570	alpha-Est2	10.2739	9.83298	8.64351	2.02521	2.07594	2.0962	-183.251
FBgn0031741	CG11034	10.7333	10.8072	11.3351	3.73965	2.44315	5.54239	-132.526
FBgn0016031	lama	11.8931	11.9489	12.0613	4.97888	5.49149	5.08957	-109.982
FBgn0030695	PGRP-LE	10.1675	10.539	10.8139	3.15116	3.1571	4.95733	-107.754
FBgn0038346	CG44014	11.4029	12.4358	11.299	5.383	7.92402	2.35389	-90.0256
FBgn0264574	Glut1	7.87637	7.98059	10.121	2.14897	2.21711	2.21042	-88.4723
FBgn0039459	IntS12	11.5659	9.82743	10.891	4.52066	4.35536	4.24783	-83.6809
FBgn0043536	Obp57d	8.89272	9.31987	9.35161	2.56835	3.0014	2.99467	-80.6308
FBgn0262580	CG43120	8.15839	8.63665	8.38395	2.04591	2.11168	2.10699	-79.056
FBgn0035097	CG13405	7.95165	9.3992	9.14065	2.20294	2.70973	2.84994	-75.7389
FBgn0004865	Eip78C	7.1342	7.71642	9.8969	2.56064	2.0941	2.11452	-63.6793
FBgn0023511	Edem1	10.94	10.8564	11.0233	3.61039	3.93988	7.50116	-60.6635
FBgn0051219	CG31219	7.6313	8.34418	7.91117	2.03038	2.07963	2.07981	-59.6704
FBgn0052027	lncRNA:CR32027	8.39073	9.25007	9.40447	3.03346	3.43819	3.07805	-56.9592
FBgn0034011	CG8160	10.2689	8.89347	6.6204	2.35187	3.62968	2.54845	-53.8518
FBgn0038790	MtnC	12.1825	10.0898	10.2774	6.23142	5.46429	3.91168	-50.1242
FBgn0052791	CG32791	9.78011	10.8423	10.6868	4.13239	5.17712	5.7485	-42.7267
FBgn0063667	CG32335	8.13256	6.27263	8.84593	2.40073	2.28069	2.45525	-41.3978
FBgn0028947	CG11865	8.1767	7.32444	6.91425	2.18908	2.17503	2.19862	-38.9681
FBte0000608	NTE: Ivk	6.09303	9.3908	9.64471	2.24575	3.34728	4.27784	-33.963
FBgn0039308	CG11889	11.5863	9.87459	11.5635	6.09169	5.53853	6.46188	-31.5033
FBgn0051634	Oatp26F	10.1044	8.3061	9.82369	6.84792	2.82607	4.02052	-28.7713
FBgn0050286	CG30286	7.54417	6.39653	7.37009	2.43789	2.20706	2.23597	-28.0505
FBgn0034462	CG15905	11.2728	10.5789	11.5141	8.05547	4.49669	6.7705	-25.6528
FBgn0038246	CG14853	6.22009	8.47409	7.62358	2.46746	3.04037	3.16045	-23.4226
FBgn0046876	Obp83ef	11.3261	10.7135	11.3358	8.81572	4.83761	6.27027	-22.3768
FBgn0035384	cg2113	8.54982	9.1938	8.2173	5.19736	4.59744	2.78521	-22.0133
FBgn0039470	CG6296	13.1101	13.1498	12.8905	6.40548	10.5321	8.92258	-21.5569
FBgn0032143	CG4017	6.70184	6.16215	7.17414	2.23586	2.22635	2.31741	-21.3995
FBgn0015585	Acp63F	8.40839	5.6045	8.7024	4.48987	2.55788	2.82756	-19.427
FBgn0051976	ovm	4.58661	7.39101	6.99218	2.14999	2.15649	2.09956	-18.2259
FBgn0030555	Fbxl4	10.9403	9.66467	9.82538	7.4845	4.41523	6.04867	-17.8847
FBgn0035461	ntc	11.6252	12.5488	12.4855	8.51401	8.69608	7.00035	-17.7493
FBgn0030493	CG15756	5.40673	8.22446	6.81054	2.31006	3.85916	2.16464	-16.4038
FBgn0036676	CG13028	9.17867	7.00106	9.10046	4.85268	4.48484	3.90755	-16.1304
FBgn0032139	CG13116	9.09122	9.6252	10.4371	5.58565	5.81767	5.9894	-15.1397
FBgn0261566	CG42680	5.27768	6.99005	6.06338	2.24691	2.29729	2.30571	-14.1926
FBgn0038756	CG4783	13.6905	13.0746	13.0297	11.1215	8.27416	8.97742	-13.9989
FBgn0037696	GstZ1	9.64767	8.70291	8.92996	5.38973	5.36198	5.49105	-12.8105
FBgn0037801	CG3999	11.2935	11.0452	12.2628	8.56318	6.43922	8.62543	-12.6222
FBte0000335	NTE: TART-element	13.2728	13.4075	13.4668	9.84789	9.98707	9.82292	-11.2856
FBgn0036070	CG8072	6.7345	6.32909	6.37817	3.83711	2.73517	2.43481	-11.1442
FBgn0004878	cas	10.5364	10.4602	10.5424	5.44927	7.88683	7.90798	-10.7901
FBgn0035518	CG15011	9.65228	9.69936	9.67745	6.22147	5.69933	6.86826	-10.6541
FBgn0032986	CG3262	9.65228	9.69936	9.67745	6.22147	5.69933	6.86826	-10.6541
FBgn0034761	CG4250	12.7692	12.3251	12.4437	10.5814	8.78192	8.13315	-10.1766
FBgn0032549	CG4650	10.8157	10.7604	10.8409	8.04246	6.21203	8.29273	-9.78063
FBgn0011569	can	6.49316	8.6058	8.20192	4.45661	4.32183	4.74207	-9.58065
FBgn0004514	Oct-TyrR	6.75073	8.56457	7.27892	3.96332	5.02723	3.91903	-9.37107
FBgn0052204	CG32204	7.66425	8.86424	8.12496	3.72926	5.82105	5.45047	-9.3021
FBgn0040063	yip3	8.83416	9.74463	9.93417	6.40762	6.14378	6.32863	-9.25977
FBgn0036415	CG7768	6.06321	6.98035	7.67681	3.28763	3.6028	4.23816	-9.17215
FBgn0051145	CG31145	10.3123	9.96782	10.2925	6.64005	7.06601	7.39093	-8.92928
FBgn0036678	CG11905	5.84476	6.12992	5.72924	2.72826	2.84346	2.69857	-8.84305
FBgn0011802	Gem3	7.45665	7.59425	9.03688	4.69839	4.37456	5.76143	-8.48237
FBgn0033639	CG9003	10.6831	11.0464	11.6934	8.12624	6.9685	9.08531	-8.46171
FBgn0051867	CG31867	6.44477	7.63026	6.25318	4.0212	4.53856	2.63818	-8.24445
FBgn0039369	CG17195	4.58634	7.37898	6.61571	3.4285	3.4547	2.77919	-7.85102
FBgn0014011	Rac2	11.8728	12.1862	12.4108	8.19609	9.87145	9.54022	-7.74902
FBgn0035756	unc-13-4A	4.19487	5.76654	6.41128	2.33741	2.56857	2.71925	-7.54656
FBgn0035623	mthl2	10.8685	10.4906	10.2157	7.68718	6.96303	8.26539	-7.39423
FBgn0266129	lov	8.84778	9.72047	9.62538	7.66535	6.16246	5.71658	-7.37723
FBgn0052695	CG32695	11.5982	12.0782	11.94	9.47821	9.2487	8.37059	-7.15838
FBgn0260447	CR11386	6.32987	6.56337	7.49736	5.27136	3.30918	3.31395	-7.12079
FBgn0032658	CG5681	5.96123	8.41425	7.11998	4.18824	4.56675	4.25077	-7.11025
FBgn0036659	CG9701	13.0748	12.967	12.6533	10.51	10.0003	9.69936	-7.10325
FBgn0035049	Mmp1	10.8071	11.6641	11.406	9.22636	8.20164	8.05981	-6.94735
FBgn0054029	CG34029	5.93412	6.19688	6.01021	4.39254	2.78911	2.68512	-6.76527
FBgn0034670	CG13488	8.82354	7.84789	8.96978	5.97538	6.30677	5.09217	-6.75347
FBgn0029123	SoxN	10.9428	11.9661	11.4027	8.40554	8.39422	9.25579	-6.73658
FBgn0038564	CG7785	10.9665	10.5435	10.4584	8.3044	7.3295	8.08438	-6.72736
FBgn0259168	mnb	5.76567	6.06039	5.54404	2.93355	3.01764	3.24329	-6.61255
FBgn0034796	MED23	12.2396	11.871	12.3419	8.69393	9.36418	10.2293	-6.59648
FBgn0032439	Ref2	5.32795	6.30375	6.54174	4.52072	2.46651	3.0365	-6.57308
FBgn0052823	Sdic3	6.44347	7.16521	7.0511	5.38347	3.67492	3.51582	-6.47639
FBgn0259742	CG42360	9.27732	10.7198	10.5274	7.42127	7.22022	7.84109	-6.41143
FBgn0013953	Esp	10.7017	11.2091	11.0256	8.50136	8.95909	7.46075	-6.37194
FBgn0034396	CG15097	11.3001	10.5471	11.2244	9.73719	7.45946	7.89868	-6.31489
FBgn0032680	Ntf-2r	7.81102	8.58103	8.76157	6.99273	5.62125	4.6176	-6.23626
FBgn0262104	CG42857	9.78754	9.452	10.0689	8.30336	7.3075	5.80926	-6.18786
FBgn0035539	slow	11.414	11.2584	11.5433	10.2014	7.92657	8.20774	-6.17596
FBgn0052412	QC	12.4575	12.3765	12.2416	9.58062	10.9641	8.67121	-6.14703
FBgn0016123	Aph-4	12.6616	10.662	11.5899	9.73751	9.23796	8.13317	-6.06968
FBgn0029824	CG3726	7.13172	6.18547	5.59116	4.2819	3.59044	3.46143	-5.75518
FBgn0039431	plum	11.4256	12.2517	11.9925	10.0679	8.7784	9.28994	-5.70089
FBgn0039851	mey	7.20216	7.86505	7.23565	6.08745	4.15951	4.55017	-5.66435
FBgn0029898	CG14439	8.93148	9.88516	9.57271	6.9597	7.9063	6.07293	-5.59242
FBgn0032132	CG4382	9.85503	10.4236	10.0002	7.76881	7.6573	7.44443	-5.53825
FBgn0030505	NFAT	11.6686	12.032	12.0212	9.09101	9.9965	9.23939	-5.52114
FBgn0036410	CG8100	12.3065	12.9614	13.086	10.1637	9.83259	11.0142	-5.45585
FBgn0038993	CG13843	9.71284	10.8056	10.1021	8.5267	7.96244	6.8364	-5.39516
FBgn0029710	CG3568	9.10937	9.97494	9.99131	6.96145	6.69852	8.12863	-5.38523
FBgn0034785	CG3649	8.99817	7.55806	7.69543	6.16833	5.13981	5.77227	-5.24309
FBgn0017430	Nelf-E	8.85443	8.98275	9.11534	7.65203	5.73751	6.42524	-5.20265
FBgn0051525	CG31525	8.46485	10.1977	10.564	6.89527	7.62792	7.57731	-5.18862
FBgn0036890	CG9368	8.01857	9.74868	9.14294	6.41124	6.31811	7.17673	-5.04447
FBgn0028952	Kebab	4.85696	4.82974	5.18749	2.581	2.29479	3.15454	-4.86111
FBgn0002633	E(spl)m7-HLH	9.52433	10.6118	9.82548	7.99133	7.86738	7.36188	-4.74697
FBgn0044872	FucTC	8.79259	8.11166	7.47174	6.84389	5.40548	5.40089	-4.73023
FBgn0038675	CG6013	10.4455	9.06563	9.35027	8.24335	7.36891	6.70305	-4.53792
FBgn0034860	CG9812	13.4032	13.8412	13.6515	11.7548	11.0523	11.5988	-4.47949
FBgn0035159	CG13896	9.70695	9.17891	9.59589	7.60951	7.14985	7.31814	-4.39161
FBgn0035868	CG7194	12.228	12.2126	12.1868	10.2714	10.3726	9.69947	-4.27121
FBgn0025697	santa-maria	12.2305	12.6964	12.9495	9.93761	11.1134	10.594	-4.21967
FBgn0030764	CG9777	7.36853	8.11972	7.83202	6.05958	5.0575	5.97224	-4.21924
FBgn0038485	CG5255	4.48352	3.27974	4.7994	2.09021	2.13255	2.12483	-4.20379
	S.C2R000097	4.21866	4.51975	4.70975	2.67421	2.27225	2.29699	-4.19374
FBgn0011701	repo	9.17877	9.71849	9.80299	7.23796	7.00828	8.28967	-4.1548
FBgn0035267	CG13921	7.9693	8.11001	7.02074	6.16123	4.84081	5.94286	-4.14599
FBgn0266756	btsz	6.15628	6.44141	6.86359	3.51276	4.38397	5.43169	-4.12469
FBgn0036973	Rbbp5	10.6191	10.2135	10.2874	8.64164	8.16366	8.21198	-4.09607
FBgn0033467	Pdrg1	10.7493	9.91336	9.65084	8.81891	7.95824	7.45674	-4.07426
FBgn0037017	CG4074	7.84075	6.7863	7.51062	5.93399	4.58489	5.53998	-4.0735
FBgn0020248	stet	5.40383	6.59563	6.58691	4.41464	3.8402	4.27709	-4.05063
FBgn0052364	CG32364	4.37009	4.35791	4.64435	2.55262	2.38873	2.40361	-4.02539
FBgn0039017	CG6985	7.35522	8.34736	8.19507	5.9297	5.46958	6.48509	-4.01229
FBgn0031873	Gas41	7.6902	7.09691	7.12397	5.8939	4.75167	5.26412	-4.00128
FBgn0033108	CG15236	11.3223	11.716	11.6039	8.76769	10.1567	9.75792	-3.9631
FBgn0002930	nec	8.20176	8.17183	8.88784	6.06481	6.83975	6.41506	-3.94658
FBgn0033395	Cyp4p2	13.7428	13.6023	13.8035	11.3759	12.5821	11.2726	-3.92493
FBgn0261811	pico	9.39204	8.97843	9.0716	8.21297	6.52277	6.7963	-3.91771
FBgn0025676	CkIIalpha-i3	10.2125	9.53467	10.3189	8.0408	7.87016	8.2489	-3.91425
FBgn0030230	Rph	8.44414	9.40528	9.23377	7.32535	6.84969	7.01197	-3.90519
FBgn0261556	CG42674	5.01144	4.67097	5.70223	3.26893	2.9436	3.28151	-3.90016
FBgn0051161	CG31161	7.70226	8.84065	8.7316	7.10718	6.66906	5.64662	-3.86522
FBgn0032638	SPH95	13.6758	13.6433	13.9391	11.5826	11.7778	12.096	-3.82096
FBgn0032803	CG13082	8.9855	9.04177	8.44943	7.24521	6.81686	6.62298	-3.812
FBgn0029703	CG12692	5.28688	6.53178	6.39609	4.60871	3.95093	3.95565	-3.73167
FBgn0261239	Hr39	6.13446	6.10974	7.54172	5.24886	4.26837	4.57598	-3.72585
FBgn0030873	CG15814	12.2245	12.1627	12.1248	10.4295	9.48927	10.9187	-3.71023
FBgn0011817	nmo	11.3694	12.0044	12.3372	10.1293	9.69552	10.2125	-3.7095
FBgn0002940	ninaE	13.7884	13.8657	13.7299	11.9019	12.0399	11.795	-3.68688
FBgn0023094	cyc	8.80558	8.36112	8.62844	6.95738	6.25576	6.93648	-3.68545
FBgn0052264	CG32264	10.4929	10.3455	10.6636	8.68126	8.67879	8.56835	-3.62471
FBgn0037960	mthl5	10.4895	10.7683	10.4516	9.09778	8.52503	8.53713	-3.60455
FBgn0261561	CG42675	11.0458	11.0797	10.9651	10.1774	8.59511	8.78157	-3.59379
FBgn0028387	chm	10.2954	10.7725	11.0074	8.63557	8.61727	9.43089	-3.47543
FBgn0034086	CG8441	8.90624	9.24562	9.39271	7.74325	6.81939	7.59473	-3.47192
FBgn0039273	CG9996	11.0849	11.6345	11.3748	9.08198	10.0271	9.66163	-3.42119
FBgn0032660	elfless	5.76424	6.85725	6.72117	5.06806	4.68395	4.26924	-3.41954
FBgn0039804	CG15544	6.02573	7.17203	7.29219	4.95457	5.30802	4.91049	-3.41596
FBgn0027513	ana2	5.11336	5.78249	5.16013	3.51675	3.58025	3.64645	-3.41253
FBgn0030769	CG13012	5.37858	4.84423	4.64222	3.87779	3.23962	2.4526	-3.39876
FBgn0053126	NLaz	12.0178	11.7813	12.0438	11.0801	10.0104	9.56202	-3.31757
FBgn0028988	Spn42Dd	9.14859	8.55867	9.11726	7.7327	6.71405	7.18826	-3.3169
FBgn0037553	CG18249	8.47701	8.89012	9.45881	7.12977	6.66751	7.90079	-3.27
FBgn0028525	c(2)M	9.21258	9.38935	8.98162	7.30548	7.20344	7.95967	-3.26026
FBgn0283521	lola	5.31331	4.51862	5.41927	3.04751	3.27773	3.82618	-3.24884
FBgn0003295	ru	5.52737	5.44106	5.55618	4.0569	3.59024	3.7803	-3.24689
FBgn0028523	CG5888	9.61519	9.88492	10.1568	7.64514	8.90829	8.0954	-3.18073
FBgn0034270	CG6401	7.44459	7.39069	7.45318	6.46309	5.13123	5.68868	-3.17881
FBgn0035985	Cpr67B	12.8962	12.8072	12.8368	11.1534	11.4698	10.9338	-3.1625
FBgn0029725	CG2871	11.0944	11.661	11.4569	10.1671	9.76903	9.32801	-3.137
FBgn0041087	wun2	9.14768	10.0812	9.76572	7.68162	8.34722	8.04611	-3.11641
FBgn0034071	CG8405	5.28712	6.19383	6.35252	4.28635	4.18944	4.46181	-3.09933
FBte0000001	NTE: Diver	13.1799	13.0177	13.3636	10.8378	11.8338	12.0236	-3.07801
FBgn0039704	neo	11.5122	12.1645	12.1134	10.2525	10.1403	10.5567	-3.06
FBgn0259697	nvd	6.04277	6.96099	6.68325	4.97908	4.30814	5.57773	-3.04692
FBgn0031090	Rab35	8.70862	9.45515	9.20002	7.32767	7.80027	7.42085	-3.04196
FBgn0029831	CG5966	13.2681	13.708	13.8699	12.5057	11.9778	11.5634	-3.0308
FBgn0038965	mats	11.2955	11.2745	11.5574	10.5774	9.42762	9.45276	-2.94148
FBgn0000022	ac	6.18611	6.06601	6.14022	4.9967	3.83081	4.92055	-2.9243
FBgn0250835	CG15394	10.8274	10.1911	10.414	9.57551	8.66877	8.60821	-2.8812
FBgn0261564	ReepA	9.82463	10.5241	10.171	8.65913	8.96433	8.32176	-2.87754
FBgn0003165	pum	9.68548	10.2129	10.1828	8.8229	8.37787	8.42673	-2.79832
FBgn0036492	Best3	3.37487	3.68165	3.90368	2.24528	2.12368	2.15856	-2.78477
FBgn0267912	CanA-14F	3.57173	2.97075	4.272	2.10381	2.15847	2.16171	-2.75776
FBgn0034962	MAN1	9.94593	10.3971	10.4543	9.05621	8.22749	9.12935	-2.75381
FBgn0038612	cona	10.06	10.4156	10.6002	9.49376	8.65234	8.54944	-2.75125
FBgn0030846	CG12992	8.02627	8.9785	8.83677	7.67158	6.85505	6.97094	-2.72828
FBgn0038672	CG6005	4.34681	4.4518	4.2127	2.92181	2.91168	2.83971	-2.72459
FBgn0051365	CG31365	7.5759	7.73438	7.28403	6.38934	5.36076	6.52188	-2.71467
FBgn0036436	CG4914	12.3089	12.7209	12.6434	11.4924	10.8663	11.0069	-2.70545
FBgn0039537	CG5590	12.5146	11.9949	12.1115	11.0223	10.6814	10.6126	-2.70363
FBgn0028504	CG12182	3.09518	3.85426	4.16638	2.24712	2.22463	2.34644	-2.69922
FBgn0029830	Grip	7.89037	8.30175	8.61666	7.56157	6.5458	6.42874	-2.6837
FBgn0033656	S2P	9.30221	9.42167	9.19908	8.33075	7.3334	7.98867	-2.68213
FBgn0037092	M6	5.04506	5.1787	5.37964	3.6088	3.78759	3.93939	-2.68057
FBgn0023214	edl	10.1756	11.2058	10.6311	8.80868	9.39506	9.56515	-2.66574
FBgn0035179	CG12038	4.91491	4.03389	4.17751	3.53305	2.69921	2.68703	-2.6433
FBgn0020224	Cbl	10.8796	11.0478	10.874	9.06559	9.74534	9.78761	-2.64076
FBgn0038126	CG8483	13.4061	13.3214	13.5956	12.5297	11.5004	12.1629	-2.59674
FBgn0035880	CG17352	3.16395	4.1925	2.98044	1.99996	2.28021	1.93125	-2.59396
FBgn0250867	CG42238	11.4249	11.4481	10.9188	9.78799	9.67409	10.2227	-2.58293
FBgn0034356	Pepck2	13.4115	13.5147	13.8696	12.7885	11.5963	12.3058	-2.58184
FBgn0069969	CG40498	7.20012	7.66155	7.53732	5.85651	6.38581	6.11034	-2.54696
FBgn0035986	CG4022	4.50931	5.24698	5.61785	3.75792	3.49215	4.10905	-2.5286
FBgn0035299	CG11815	4.17024	4.32667	4.28643	3.6633	2.47863	2.64427	-2.51818
FBgn0046692	Stlk	10.6721	10.8589	10.8055	9.06514	9.63777	9.63711	-2.51779
FBgn0027865	Tsp96F	12.1696	12.6471	12.7084	10.7169	11.5179	11.3353	-2.49378
FBgn0267486	Ptp36E	12.1836	12.1539	11.7819	10.8773	10.8412	10.4529	-2.48975
FBgn0267001	Ten-a	12.6568	12.6925	12.793	11.5249	11.4689	11.2217	-2.47758
FBgn0032025	CG7778	14.1262	14.1983	14.1763	13.4034	12.638	12.5809	-2.45009
FBgn0051390	MED7	12.3666	12.2131	12.2822	11.4901	10.7947	10.7133	-2.44178
FBgn0047095	CG33939	13.0205	12.7695	13.0815	12.3144	11.5918	11.1086	-2.43778
FBgn0005638	slbo	13.0383	13.3188	13.0679	12.5292	11.7243	11.3173	-2.43637
FBgn0040285	Scamp	11.9423	12.2988	12.1261	10.4649	10.6623	11.3937	-2.43193
FBgn0283659	THG	4.78055	5.07493	4.52099	3.68352	3.18841	3.66988	-2.4254
FBgn0034199	Gbp	12.581	12.6344	12.6337	11.5056	11.3303	11.203	-2.41173
FBgn0033273	Gasz	9.49423	9.29865	9.65829	8.11963	8.29607	8.2378	-2.40476
FBgn0051436	CG31436	12.1969	12.0637	11.9437	11.1543	10.1822	11.1235	-2.37528
FBgn0034894	CG4091	12.8708	13.2372	13.253	11.2326	12.0605	12.3358	-2.3686
FBgn0022361	Pur-alpha	11.8475	11.9078	11.7658	10.3523	10.8347	10.6643	-2.33475
FBgn0011592	fra	12.0516	12.5838	12.6928	10.9648	11.1485	11.5491	-2.33259
FBgn0030964	Pvf1	8.91239	8.24415	8.89242	7.77297	7.49862	7.11441	-2.33106
FBgn0032864	CG2493	13.6355	13.2611	13.8252	12.7526	11.7592	12.5623	-2.32286
FBgn0035295	Cnb	4.33801	3.521	3.5961	2.91767	2.15419	2.74398	-2.31834
FBgn0033438	Mmp2	2.71271	3.47524	3.68555	2.09777	2.09969	2.04875	-2.31193
FBgn0051118	RabX4	8.43264	8.76841	9.11688	7.79102	7.28293	7.62648	-2.3067
FBgn0051675	CG31675	4.47647	4.85675	4.86914	2.93105	3.91243	3.74187	-2.30644
FBgn0028425	JhI-21	12.8778	13.3119	12.9883	11.7776	11.9054	11.8876	-2.30133
FBgn0046687	Tre1	10.3102	10.2544	10.2081	9.71966	8.78056	8.67252	-2.29738
FBgn0036520	CG13449	4.6056	5.44334	5.44338	4.04566	3.84263	4.01514	-2.29151
FBgn0038071	CG6234	12.3956	12.667	12.8292	11.7303	11.1507	11.468	-2.26723
FBgn0039593	CG9989	13.6041	13.5883	13.9713	12.8508	12.0601	12.7263	-2.25871
FBgn0002732	E(spl)malpha-BFM	11.3182	11.4057	11.5222	10.2917	10.0536	10.3748	-2.25845
FBgn0036196	CG11658	11.8266	12.2385	11.9593	11.0459	10.7868	10.698	-2.24166
FBgn0267487	Ptp61F	10.541	10.7392	11.3072	9.80442	9.3555	9.98057	-2.21756
FBgn0033993	CG8089	3.79812	3.82055	3.47335	2.21012	2.35413	3.08818	-2.21381
FBgn0036549	CG10516	12.6849	12.0663	12.162	11.3127	11.42	10.7643	-2.20188
FBgn0001255	ImpE3	12.7423	13.2133	13.2462	12.2487	11.7793	11.7821	-2.18945
FBgn0010421	TfIIFbeta	12.5684	12.7433	12.8047	11.7353	11.3741	11.619	-2.18758
FBgn0043456	CG4747	11.3892	11.6731	11.8399	10.5788	10.0884	10.8901	-2.1659
FBgn0002781	mod(mdg4)	11.2983	11.0098	10.9667	10.0187	9.56396	10.4012	-2.13906
FBgn0034082	CG10734	12.3593	13.1552	12.7575	11.5725	11.6177	11.8215	-2.12397
FBgn0260474	CG30002	3.44807	3.74757	3.79773	2.70391	2.28203	2.76811	-2.1137
FBgn0023524	cg3078	5.65841	6.17711	6.02568	5.33469	4.44806	4.85387	-2.10652
FBgn0034081	CG10731	6.5967	7.01485	6.72866	5.81845	5.32779	6.00699	-2.0883
FBgn0033115	Spn42De	3.64004	3.17926	3.63447	2.34193	2.45778	2.47599	-2.084
FBgn0038180	Cht5	13.0632	13.2394	13.1777	12.1089	12.5357	11.6796	-2.07345
FBgn0024980	Syx4	10.6742	10.3949	10.7424	9.42996	9.75846	9.49184	-2.06157
FBgn0052572	CG32572	7.57088	7.56231	7.81382	7.06844	6.41078	6.33776	-2.061
FBgn0036463	Reck	12.1127	12.0879	12.2938	11.1127	10.8191	11.4557	-2.05001
FBgn0034046	tun	7.20195	7.61656	7.5014	6.60965	5.96683	6.6446	-2.04619
FBgn0030625	CG5877	9.53535	10.3727	10.1666	8.88508	8.98349	9.12709	-2.03684
FBgn0043070	MESK2	10.9536	10.3861	10.5441	9.94567	9.41897	9.46363	-2.02583
FBgn0032078	C1GalTA	12.2341	12.0821	12.2046	11.3724	10.9033	11.2282	-2.00782
FBgn0014000	Hf	11.298	11.2998	11.0773	12.1793	12.2326	12.2693	2.00282
	S.C3R000111	9.01041	8.2469	8.11743	9.51185	9.48967	9.39655	2.01081
FBgn0033788	CG13323	12.719	12.7758	12.1464	13.5782	13.7625	13.3525	2.02417
FBgn0028480	CG17841	11.2759	11.2535	11.3808	12.165	12.5445	12.2758	2.03501
FBgn0016075	vkg	11.6072	11.3425	11.5045	12.0085	12.8115	12.7406	2.04978
FBgn0034618	CG9485	8.72487	8.62725	8.18177	9.22029	9.61401	9.82257	2.05764
FBgn0263200	Galt	10.4829	9.43783	10.0237	10.9808	10.9175	11.1714	2.05873
FBgn0034429	CG18607	2.44708	2.09791	2.08198	2.88719	3.46647	3.40301	2.06084
FBgn0261625	GLS	11.5613	12.3526	11.421	12.5618	12.9005	13.0113	2.06513
FBgn0035960	CG4942	5.80323	4.94838	5.55804	6.27014	6.48952	6.70729	2.07403
FBgn0052485	CG32485	8.01692	8.45016	8.22191	9.29965	9.19783	9.35182	2.07547
FBgn0032910	CG9265	9.4136	9.487	9.31174	9.88163	10.9911	10.5055	2.07815
FBgn0035981	CG4452	11.3075	10.4044	10.7686	12.0847	11.5825	11.9943	2.08541
FBgn0034219	mthl4	11.5472	11.5108	11.8058	12.3611	12.9023	12.782	2.0857
FBgn0053307	CG33307	11.7421	11.9866	11.7378	12.7952	13.1053	12.7874	2.10497
FBgn0050503	CG30503	9.45401	9.59387	8.82108	10.2757	10.3726	10.4744	2.12076
FBgn0035244	ABCB7	6.66689	6.93066	6.65415	7.82271	7.82227	7.89704	2.13876
FBgn0000244	by	11.4212	11.1258	10.8643	11.9128	12.4435	12.3609	2.14647
FBgn0038761	CG17190	11.8045	11.3662	11.6197	12.6699	12.6146	12.8366	2.15881
FBgn0037144	CG7458	4.35849	3.63101	3.60086	4.97532	5.23942	4.71404	2.16266
FBgn0036362	CG10725	13.4145	13.3087	12.7916	14.1775	14.4288	14.2844	2.18147
FBgn0039297	CG11852	11.7131	11.0349	11.1034	12.2793	12.6096	12.3646	2.19471
FBgn0022770	Peritrophin-A	11.5292	11.3658	10.7151	11.8455	12.6438	12.5538	2.21044
FBgn0051648	CG31648	6.38131	5.92953	5.45764	7.51069	7.01738	6.68083	2.21423
FBgn0025790	TBPH	7.89518	8.23836	8.0841	9.48914	8.82357	9.3569	2.22015
FBgn0038416	CG17930	10.8174	10.6857	9.97858	11.5254	11.8056	11.6142	2.22608
FBgn0052054	CG32054	2.60108	2.41668	2.46674	3.56912	3.64335	3.74323	2.23004
FBgn0036226	CG7252	11.5898	11.6461	11.0279	12.4656	12.7069	12.569	2.23339
FBgn0023537	CG17896	11.4883	10.6299	11.105	12.3256	12.4814	11.9267	2.25038
FBgn0028540	CG9008	11.3344	11.8204	11.3536	12.5772	12.6547	12.7905	2.2522
FBgn0030747	CG4301	5.98376	6.99949	5.9051	7.27569	7.63062	7.57186	2.292
FBgn0037911	CG10898	10.6592	10.0184	10.4247	11.4374	11.7008	11.5897	2.31103
FBte0001377	NTE: Transpac	11.2072	11.0811	11.1697	11.8971	12.6566	12.5579	2.32603
FBgn0028916	CG33090	9.45115	9.48309	9.49089	11.0371	10.3932	10.6516	2.32773
FBgn0034530	Rcd6	5.44427	6.00792	5.60682	6.66213	7.22449	6.84978	2.33885
FBgn0037439	CG10286	8.2307	7.82988	8.02097	9.44027	9.10068	9.21942	2.33962
FBgn0030272	CG15201	9.4992	9.11368	8.87574	10.5509	10.3415	10.289	2.34718
FBgn0011774	Irbp	4.7648	4.94512	5.62237	6.02574	6.18191	6.82123	2.34924
FBgn0031000	Muc18B	12.3363	12.5269	11.6434	12.9914	13.8515	13.3804	2.36019
FBgn0032433	Oatp33Ea	10.1892	10.0878	10.3644	11.3067	11.3233	11.7296	2.361
FBgn0040717	Nplp4	12.109	11.3526	11.5979	12.555	13.3247	12.9054	2.36504
FBgn0042179	Ugt305A1	8.62574	9.71933	9.60439	10.5682	10.8627	10.255	2.37097
FBgn0037057	CG10512	12.1203	11.3662	11.4907	12.6842	13.0711	12.9659	2.37512
FBgn0034628	Acox57D-p	10.6513	10.5322	10.8678	11.8056	12.1529	11.8643	2.39026
FBgn0039417	CG6073	10.2848	9.22571	9.20992	11.0506	10.5503	10.9001	2.39527
FBgn0266064	GlyS	12.1378	11.8876	11.8458	12.7995	13.5173	13.3394	2.39773
FBgn0038294	Mf	13.3325	13.1558	13.0231	14.1699	14.6483	14.5635	2.44545
FBgn0034289	CG10910	12.8641	12.4521	12.7499	13.9149	14.1443	13.8874	2.45122
FBgn0030065	CG12075	3.19568	3.05737	3.29979	4.02164	4.69927	4.75288	2.47424
FBgn0030837	CG8661	13.1001	12.2383	12.0361	13.6444	13.7578	13.9147	2.48653
FBgn0038272	CG7265	10.6591	10.1911	10.5289	11.967	11.3096	12.0595	2.49493
FBgn0036742	CG7497	4.08167	4.00728	3.84789	5.43978	5.03377	5.44024	2.50646
FBgn0036947	obst-F	11.7934	11.4945	10.7853	12.8145	12.8247	12.4697	2.54071
FBgn0261278	grp	10.2289	9.4652	9.34616	11.6011	10.7672	10.7084	2.54115
FBgn0038034	Cyp9f3Psi	8.89488	7.83743	8.35663	9.7964	9.26051	10.0973	2.55813
FBgn0035431	CG14968	11.5148	10.8321	10.7984	12.843	12.3211	12.1446	2.61679
FBgn0010015	CanA1	9.511	8.83488	9.02414	9.81546	10.6866	11.0875	2.65096
FBgn0032779	CG16771	4.81056	4.65899	4.33914	5.65812	5.84614	6.52818	2.65354
FBgn0003890	betaTub97EF	10.5316	10.1794	9.82116	11.3374	12.0829	11.3936	2.68933
FBgn0038804	CG10877	4.72014	4.10394	4.01724	5.93231	5.39597	5.79541	2.68972
FBgn0051102	CG31102	10.6962	10.299	10.042	12.0916	11.2145	12.0267	2.69796
FBgn0031581	CG43773	10.2417	9.31798	9.11725	11.499	10.7143	10.7709	2.70524
FBgn0039774	CDase	9.26222	8.66661	8.78111	10.1096	10.4389	10.491	2.71921
FBgn0001967	NimC3	10.7146	10.5827	10.2776	11.5821	12.6325	11.6945	2.72213
FBgn0027654	jdp	8.42193	7.88341	8.24249	8.88311	9.88302	10.1211	2.7254
FBgn0031563	CG10031	2.21253	2.4237	2.18586	2.87003	3.97328	4.35137	2.74638
FBgn0038366	CG4576	11.5987	11.1666	11.0181	12.6568	12.5861	12.9229	2.75261
FBgn0050495	CG30495	2.81514	2.43933	2.27468	3.52906	4.20167	4.18124	2.75288
FBgn0034638	CG10433	11.6567	12.0783	11.2298	12.8499	13.7879	12.7188	2.75859
FBgn0031643	CG3008	7.95023	7.8094	7.67594	10.0273	8.91893	8.89473	2.76727
FBgn0039006	Cyp6d4	8.06558	8.10894	8.2576	8.93008	10.1182	9.8495	2.80607
FBgn0002719	Men	11.6543	11.5272	11.8993	12.9664	13.493	13.128	2.83274
FBgn0026315	Ugt35a	10.7173	10.6639	9.97338	11.2658	12.3061	12.3008	2.84029
FBgn0032845	CG10747	8.71753	9.15248	9.29498	9.87062	10.5477	11.2795	2.84996
FBgn0031528	CG15412	2.25536	2.23142	2.19555	2.84018	4.45835	3.9462	2.8695
FBgn0032161	CG4594	5.92633	5.51137	5.41251	6.66383	7.65112	7.13409	2.89376
FBgn0035495	CG14989	9.2257	8.66088	8.3603	10.1742	10.5777	10.1029	2.89984
FBgn0024293	Spn43Ab	11.0437	10.0239	10.2816	11.6484	12.4419	11.8773	2.90687
FBgn0039156	CG6178	9.33052	9.30886	9.38777	10.0374	11.4616	11.2462	2.97457
FBgn0033928	Arc2	8.89594	8.78004	8.76352	10.9344	10.447	9.7826	2.97901
FBgn0031249	CG11911	12.2617	11.8966	11.1168	12.959	13.6553	13.3882	2.98101
FBgn0032913	CG9259	12.3947	11.3466	11.1158	13.1895	13.0594	13.39	3.01871
FBgn0267339	p38c	10.081	10.2772	9.99702	11.7521	11.8135	11.5755	3.02156
FBgn0050285	CG30285	2.26581	2.18223	2.18661	3.80595	3.6288	4.05703	3.07171
FBte0000143	NTE: He T-A	8.22471	8.74968	8.60255	9.40308	10.0331	10.9991	3.07257
FBgn0039313	CG11892	12.2971	12.0725	12.4223	14.1519	13.5372	13.9877	3.09148
FBgn0051313	CG31313	13.3247	12.0103	12.5938	14.1335	14.3905	14.2905	3.09206
FBgn0035266	Gk	10.9363	11.16	10.7266	12.1984	12.6043	12.9082	3.0937
FBgn0037934	CG6830	11.5822	11.1893	11.3545	12.5205	13.0866	13.4175	3.10129
FBgn0051087	CG31087	10.7853	10.3295	9.99245	11.8074	12.3986	11.8414	3.1312
FBgn0050118	CG30118	7.16936	8.01541	7.66623	8.60558	9.47545	9.71928	3.13784
FBgn0004852	Ac76E	10.2438	9.9107	9.5668	10.8451	11.9609	11.9311	3.18641
FBgn0027348	bgm	10.1815	9.848	9.59974	11.3909	12.2513	11.0031	3.1866
FBgn0037782	Npc2d	11.7833	11.1751	10.4273	12.6842	12.8946	12.8267	3.18936
FBgn0035524	CG11583	8.45613	8.28334	9.36186	10.1022	9.8614	11.1612	3.19206
FBgn0086367	t	7.72892	7.21304	6.92385	8.62335	9.28373	8.99613	3.20236
FBgn0036145	CG7607	3.61045	3.27086	3.03079	5.40918	5.33036	4.21029	3.2026
FBgn0032435	Oatp33Eb	8.49482	9.08051	7.34008	9.79756	10.1813	9.97786	3.20525
FBgn0032020	CG7787	11.2428	10.6542	10.1331	12.82	12.2189	12.0645	3.22903
FBgn0030828	CG5162	2.24725	2.0803	1.96313	3.09263	3.80863	4.47984	3.24183
FBgn0012036	Aldh	12.4344	12.2657	11.6443	13.7097	14.1715	13.5694	3.25367
FBgn0283427	FASN1	11.2521	11.796	11.9018	12.465	13.8167	13.7909	3.26609
FBgn0020910	RpL3	7.78717	7.4659	8.36036	8.72777	9.71721	10.2999	3.2727
FBgn0040322	GNBP2	6.03798	6.06615	5.92836	7.70361	7.5149	7.99745	3.31228
FBgn0028940	Cyp28a5	11.6134	11.3064	11.3233	12.8637	13.4819	13.1266	3.34738
FBgn0039737	CG7920	9.17114	9.1923	9.90505	10.4496	11.9281	11.2291	3.43292
FBgn0052053	CG32053	5.9175	5.65966	5.07403	7.91078	7.03616	7.09409	3.47404
FBgn0262588	CG43125	5.02773	5.06376	4.83457	6.05552	7.17602	7.17128	3.54451
FBgn0051038	CG31038	10.2183	9.54394	10.1399	11.4922	11.8814	12.0059	3.545
FBgn0038470	CG18213	5.40576	5.73978	5.19189	6.651	7.87402	7.29248	3.54722
FBgn0033214	CG1941	9.96292	8.35598	9.32144	10.7018	10.8837	11.5628	3.57015
FBgn0011722	Tig	9.03649	7.78764	8.18931	9.49778	10.1662	10.9341	3.63397
FBgn0050163	Cpr60D	11.6526	10.9742	10.5103	12.7509	13.1014	12.8904	3.65161
FBgn0033304	Cyp6a13	11.4499	10.8017	10.2694	12.9547	12.3982	12.7928	3.66776
FBgn0039319	CG13659	3.83139	3.40832	4.32301	4.92081	5.78326	6.53323	3.71028
FBgn0030040	CG15347	10.7451	11.0818	9.62499	12.4377	12.8378	11.8953	3.74847
FBgn0034733	CG4752	5.71828	4.8999	5.05557	7.12119	6.91636	7.35742	3.75048
FBgn0047038	ND-13B	11.1845	10.5222	10.5349	12.5642	12.9245	12.4793	3.75497
FBgn0033502	CG12910	6.47319	5.89812	5.16022	8.19578	7.1033	7.96476	3.7601
FBgn0000056	adhr	12.3995	11.8183	13.0082	14.0193	14.6029	14.3608	3.78161
FBgn0015037	Cyp4p1	9.76845	11.0083	11.0215	12.1952	12.4843	12.8965	3.79978
FBgn0031972	Wwox	10.1896	9.58303	9.24856	11.8579	11.195	11.8219	3.86697
FBgn0036824	CG3902	11.2007	10.4575	10.6251	12.4191	12.9025	12.8716	3.91759
FBgn0052407	CG32407	10.5082	10.2748	10.5876	11.3431	13.2012	12.772	3.95013
FBgn0086450	su(r)	4.69183	3.19246	3.70597	5.91393	5.96355	5.67	3.96066
FBgn0030026	sni	8.3861	7.06245	6.82402	9.72421	9.46045	9.07046	3.98391
FBgn0034294	Muc55B	11.7229	12.7907	11.5737	13.5565	14.4721	14.1081	4.04592
FBgn0053056	CG33056	8.75062	9.0225	8.98986	10.6494	11.788	10.3814	4.05192
FBgn0032284	CG7294	10.3468	8.52774	10.0756	11.4286	11.5778	12.0165	4.06781
FBgn0052495	Gss2	10.4002	8.82903	8.81819	11.7187	11.1783	11.2854	4.12671
FBgn0037684	CG8129	9.00714	10.248	10.95	11.6115	12.4165	12.3358	4.14935
FBgn0015572	alpha-Est4	11.0126	9.70291	9.53868	12.0409	12.1287	12.2715	4.17653
FBgn0037477	CG14610	2.95518	2.86066	2.64949	5.20333	5.43896	4.01236	4.17885
FBgn0010223	Galphaf	5.60016	6.59483	5.58019	7.51657	8.40753	8.05566	4.19361
FBgn0030613	Rab3-GEF	6.55801	6.04378	6.04347	7.5097	8.12103	9.29457	4.26737
FBgn0038214	CG9616	10.3092	9.5035	9.5022	12.0245	11.4497	12.1407	4.28709
FBgn0040250	Ugt86Dj	7.19893	7.05003	6.02402	8.52482	8.34848	9.70405	4.29142
FBgn0015040	Cyp9c1	11.5728	10.384	10.5706	13.024	13.0018	12.8077	4.29314
FBgn0053318	CR33318	8.51221	8.68929	8.29174	10.9136	10.655	10.3152	4.37774
FBgn0264561	Glg1	7.1712	7.06423	7.51892	8.98003	8.58618	10.6192	4.4189
FBgn0033593	Listericin	11.4139	10.5307	10.4698	13.2986	12.3469	13.2312	4.45091
FBgn0032998	lncRNA:CR45923	2.63487	2.93736	2.80924	5.916	4.49028	4.45353	4.46743
FBgn0032998	lncRNA:dntRL	2.63487	2.93736	2.80924	5.916	4.49028	4.45353	4.46743
FBgn0028424	JhI-26	9.97935	10.1845	9.79011	11.731	12.5568	12.16	4.48346
FBgn0037817	Cyp12e1	9.9173	8.73989	9.13619	10.7081	11.388	12.2021	4.49485
FBgn0053469	CG33469	6.52525	6.4729	6.26752	8.70249	8.79468	8.28139	4.50324
FBgn0033387	CG8008	9.08568	8.4194	9.78273	11.4015	10.7379	11.6992	4.54285
FBgn0030073	CG10962	11.7693	9.56384	10.882	13.1123	12.8808	12.8026	4.5742
FBgn0023507	CG3835	11.2416	10.0387	9.03454	12.1481	12.8245	11.9356	4.58775
FBgn0039768	CG15533	2.63034	2.14574	2.19619	4.22514	5.16761	4.18737	4.60313
FBgn0039024	CG4721	4.98864	3.58899	3.68336	5.72747	6.2385	6.93363	4.63597
FBgn0062442	cg1458	10.7864	8.95806	9.42584	12.2677	11.9242	11.7169	4.74421
FBgn0027657	glob1	9.96096	9.95634	9.87545	11.7715	12.9542	11.8405	4.78267
FBgn0052368	CG32368	10.2266	11.3935	10.5019	12.9939	13.0003	12.9656	4.85431
FBgn0030775	CG9673	11.8338	10.9411	10.6922	13.4204	13.606	13.2854	4.86206
FBgn0029994	Ldsdh1	10.4387	10.2669	8.68283	11.6039	12.6372	11.994	4.86427
FBgn0001128	Gpdh	10.2342	10.2488	8.52892	11.2797	12.6035	11.9754	4.86428
FBgn0036191	Sug	3.43127	4.11562	3.61772	5.50771	6.25632	6.26388	4.883
FBgn0033887	St4	8.05063	7.71273	8.69432	9.26629	11.1906	10.9062	4.93074
FBgn0051321	CG31321	10.1925	8.65273	8.16898	10.6767	11.5646	11.6969	4.95195
FBgn0036862	Gbs-76A	8.44728	9.86294	8.52324	10.1466	11.7725	11.889	5.01024
FBgn0262717	Skeletor	6.63704	6.72841	7.17508	8.4702	10.1887	8.85663	5.01066
FBgn0262531	CG43085	12.2005	12.602	11.4012	14.0978	14.3928	14.8637	5.21813
FBgn0027586	CG5867	9.69099	8.66946	9.18182	11.5259	11.7322	11.484	5.27782
FBgn0034390	CG15093	10.0306	9.76692	9.69451	11.7687	12.827	12.1202	5.30722
FBgn0024289	Sodh-1	10.0322	8.15522	8.27748	11.4508	11.347	10.9012	5.31978
FBgn0030615	Cyp4s3	5.98612	6.39374	6.2388	7.31821	9.01472	9.59607	5.41432
FBgn0000406	Cyt-b5-r	9.88031	8.9024	10.361	12.2303	12.3633	11.8766	5.43456
FBgn0028468	rtet	7.1899	5.33671	5.48398	8.40176	8.57496	8.39866	5.48287
FBgn0052304	obst-I	10.3811	9.59814	7.9461	11.7656	11.9352	11.6093	5.50822
FBgn0039153	CG5463	7.45159	5.4096	6.45016	9.31697	8.41691	8.96282	5.50897
FBgn0259140	CG42255	2.23447	2.33933	2.30405	3.32345	4.99957	5.9521	5.52417
FBgn0030544	CG13403	10.1985	8.48273	8.65086	11.6853	11.0412	12.0512	5.58621
FBgn0011296	l(2)efl	2.32377	2.37515	2.34709	4.38231	4.47395	5.6595	5.61746
FBgn0036765	CG7408	2.5872	2.65682	2.66473	4.05722	5.02848	6.32079	5.6539
FBgn0034736	gas	6.1094	4.96946	4.74116	8.12139	6.9286	8.28145	5.6718
FBgn0036366	CG10133	4.82398	4.39454	3.82042	8.31134	6.28136	6.07168	5.8232
FBgn0038466	CG8907	8.61619	9.48233	7.53601	10.44	11.6856	11.1996	5.91163
FBgn0027259	Kmn1	9.57036	8.62533	8.3303	12.0645	11.1089	11.0735	5.95308
FBgn0051617	His1:CG31617	4.09193	1.68572	3.82471	5.78451	5.96263	5.59781	5.98298
FBgn0085317	CG34288	4.64374	3.38606	3.07992	5.51444	7.40445	6.0495	6.14561
FBgn0032281	CG17107	4.84118	2.99894	3.07946	6.21085	6.33265	6.2917	6.22701
FBgn0032068	CG9466	10.1161	10.3292	10.9315	12.4381	13.4685	13.3915	6.23519
FBgn0032069	CG9468	10.6598	10.9513	11.3486	13.0992	13.8721	13.9531	6.29803
FBgn0010423	TpnC47D	11.7926	10.9215	9.9157	13.1385	14.1502	13.3228	6.32281
FBgn0035186	CG13912	4.99268	5.68899	6.005	8.06342	7.39081	9.23894	6.35915
FBte0000982	NTE:Juan	9.25026	10.1963	9.49609	10.9739	13.0836	12.9478	6.44218
FBgn0038837	CG3822	4.47148	6.05866	5.43596	8.49801	7.7063	7.83067	6.45146
FBgn0013772	Cyp6a8	4.30601	3.54089	2.20555	6.31793	6.69099	5.11569	6.45636
FBgn0010040	GstD4	7.64252	8.3221	6.85499	10.7262	11.2741	8.91488	6.49137
FBgn0038819	Cpr92F	8.34843	8.42317	8.18777	9.98236	11.8912	11.244	6.58597
FBgn0011834	Ser6	6.71323	8.14211	6.75865	9.54879	11.3143	8.95966	6.66338
FBgn0034229	CG4847	11.2951	9.17053	9.15012	12.1719	12.9506	12.7307	6.70769
FBgn0039094	CG10184	6.54578	4.58326	5.28224	7.99035	9.00677	7.71675	6.80941
FBgn0259101	CG42249	3.59783	3.60968	2.36893	5.21116	6.59516	6.08323	6.82598
FBgn0039226	Ude	10.4588	10.2212	9.2808	12.6585	13.1255	12.52	6.8736
FBgn0053138	AGBE	7.92526	6.69702	5.78338	9.48615	10.0912	9.2461	6.99309
FBgn0044812	TotC	2.34077	2.42177	2.40647	6.15305	5.69657	3.7547	7.02145
FBgn0032824	CG13962	9.74819	10.3049	9.33853	12.4883	12.3499	13.0089	7.05425
FBgn0263390	Nha2	3.61933	2.3307	2.12963	5.09723	6.24578	5.24465	7.14038
FBgn0015033	Cyp4d8	7.88097	7.37668	6.53016	8.65755	10.5766	11.1286	7.25167
FBgn0003313	sala	2.17688	2.25342	2.22508	5.13327	4.56786	5.68988	7.52597
FBgn0030796	CG4829	8.51044	6.06835	8.73662	10.1538	10.6371	11.2937	7.58455
FBgn0040832	CG8012	5.39969	4.78043	4.88568	9.09018	6.59501	8.1846	7.64578
FBgn0039625	beta4GalNAcTB	7.19489	5.81003	5.72472	9.15828	8.90343	9.50053	7.69649
FBgn0039052	CG6733	4.95108	2.60107	2.63934	5.71967	7.3691	6.02533	7.85822
FBgn0262887	CR43242	2.87581	2.08641	2.2195	6.33389	3.96644	5.82342	7.89356
FBgn0262887	lncRNA:CR43242	2.87581	2.08641	2.2195	6.33389	3.96644	5.82342	7.89356
FBgn0030398	Cpr11B	8.21488	8.40618	5.81534	9.93543	10.9113	10.6176	8.05179
FBte0000133	NTE: I-element	2.27991	2.39971	2.38287	3.66323	6.53482	5.9226	8.10823
FBgn0262111	F	7.25269	7.63564	7.70086	9.04378	11.6114	11.1177	8.34684
FBgn0038680	Cyp12a5	5.64384	5.7083	4.37518	7.5498	9.36652	8.11391	8.57995
FBgn0263830	CG40486	5.93141	4.75782	4.76916	8.20128	7.71496	8.85766	8.60497
FBgn0030882	Gss1	2.28666	2.35065	2.32197	3.96693	6.75833	5.5978	8.70148
FBgn0042102	CG18745	7.47071	7.20575	6.82416	9.98485	10.2311	10.6513	8.70721
FBgn0035189	CG9119	9.46548	6.51432	7.45245	10.4232	11.5392	10.9039	8.8439
FBgn0063499	GstE10	2.74544	2.16335	2.0014	4.42759	6.31804	5.63014	8.90857
FBgn0033873	CG6337	4.38385	2.09322	1.96734	6.54778	6.05656	5.32207	8.94243
FBgn0039756	CG9743	5.97414	6.68279	4.86928	9.09366	10.0651	7.85159	8.94685
FBgn0032809	CG13078	2.15701	2.19628	2.18238	6.08057	4.60225	5.35047	8.97476
FBgn0034629	Acox57D-d	2.32671	2.82478	2.14876	4.62466	6.32362	6.13286	9.5818
FBgn0039102	SPE	6.3258	4.75051	6.42649	8.47411	9.71684	9.11204	9.62462
FBgn0030798	CG13003	7.02908	7.55593	7.22641	9.7256	10.8685	11.2322	10.1141
FBgn0032670	CG5783	4.99674	3.39535	3.37636	6.88645	7.86741	7.0296	10.1144
FBgn0262362	CG43060	5.74418	3.15122	5.98975	8.4164	8.47631	8.11094	10.3591
FBgn0046113	GluRIIC	3.4192	2.85188	2.60365	4.81814	7.64768	6.53808	10.3847
FBgn0036575	CG5157	2.34098	2.50187	2.30512	5.12569	6.26538	5.93276	10.4974
FBgn0035789	mthl6	3.50977	2.66536	2.71261	4.75498	6.1819	8.1344	10.516
FBgn0040606	CG6503	2.33328	2.39095	2.00847	4.25395	7.47867	5.1868	10.5237
FBgn0028956	mthl3	8.41545	9.11795	8.608	11.7824	12.1795	12.4273	10.6733
FBgn0039051	CG17109	8.20026	7.00088	6.13804	10.1079	10.9021	10.5853	10.6938
FBgn0028699	Rh50	5.26959	3.17941	3.49718	6.58014	8.45994	7.16619	10.7036
FBgn0259237	CG42335	2.3515	2.38189	2.37303	5.37091	6.78401	5.2627	10.8308
FBgn0031975	Tg	2.40784	2.49153	2.30559	3.89521	7.00488	6.63236	10.8716
FBgn0040813	Nplp2	9.95608	8.79681	8.74096	11.9059	13.8059	12.1152	10.8859
FBgn0038799	CG4288	5.75589	4.18562	3.08275	8.68876	7.63565	7.15835	11.2057
FBgn0034406	Jheh3	10.1148	8.57801	8.31201	12.3298	12.6929	12.5263	11.4298
FBgn0037485	CG14606	2.50632	2.26781	2.25462	5.14958	5.71007	6.72309	11.4557
FBgn0032049	Bace	9.19398	7.10191	9.86841	12.7287	12.1561	12.0599	12.0709
FBgn0033448	hebe	9.46834	7.4474	6.37506	11.3111	11.4952	11.2816	12.1176
FBgn0040843	CG15213	2.4925	2.35266	1.95882	4.57941	6.92172	6.12599	12.1907
FBgn0003060	CG9757	4.18247	4.24153	5.2843	7.46042	9.25297	7.98763	12.6779
FBgn0053178	CG33178	8.82849	8.6805	7.37274	11.3043	12.4953	12.097	12.7429
FBgn0260006	drd	3.076	3.27195	3.19798	6.06499	7.26941	7.26144	12.8465
FBgn0011603	ine	7.54934	5.8979	5.2095	8.90042	10.7917	10.1464	13.2439
FBgn0014903	CG14630	7.21096	6.27451	7.81067	10.3658	11.5306	10.7337	13.7179
FBgn0035343	CG16762	8.89381	8.36199	7.57243	12.6449	11.6729	12.0299	14.3186
FBgn0030067	Rbm13	1.96614	2.00178	2.01505	6.80922	4.63004	6.15897	14.6391
FBgn0052198	CG32198	11.2226	10.0071	7.89467	13.2818	13.9701	13.7213	15.4508
FBgn0037714	CG9396	2.1614	2.20983	2.18163	4.52482	8.49778	5.44892	15.7021
FBgn0038700	CG3734	8.92213	7.40187	6.3438	10.651	12.6128	11.5157	16.4183
FBgn0051098	CG31098	5.58758	5.96455	5.40109	8.91893	9.99521	10.1608	16.4564
FBgn0053093	CG33093	3.03451	2.5581	2.55313	4.75513	7.71215	7.91244	16.8888
FBgn0029690	CG6414	7.58828	4.26625	4.93904	9.21619	10.2964	9.72274	17.7193
FBgn0040299	Myo28B1	3.52055	4.04861	4.27639	5.93308	8.79266	9.68986	18.2524
FBgn0053519	Unc-89	4.58671	3.64545	3.38011	5.54195	9.38088	9.31755	18.4989
FBgn0001085	fz	2.0493	2.11246	2.08409	4.80821	6.63136	7.53532	18.9354
FBgn0058115	CG40115-withdrwan	2.40184	2.84889	4.9163	5.95284	7.99555	8.99137	19.1275
FBgn0042105	CG18748	4.03733	4.21483	4.1272	8.75427	8.55769	7.96833	19.7025
FBgn0030776	CG4653	8.70513	6.04007	4.71199	10.9549	11.3902	10.024	19.7526
FBgn0015038	Cyp9b1	3.59609	4.62789	3.64562	6.14652	9.29669	9.46063	20.3188
FBgn0022359	Sodh-2	11.0131	7.33697	6.77505	12.9201	12.7052	12.5466	20.3778
FBgn0036262	CG6910	7.11447	6.3014	6.43793	10.289	10.9083	11.7685	20.6872
FBgn0000473	Cyp6a2	2.14752	2.24521	2.05864	5.94484	7.9723	5.69697	20.9312
FBgn0050502	fa2h	2.08608	4.58472	1.9682	5.72892	9.38409	6.69618	20.9672
FBgn0022160	Gpo-1	6.67114	5.47356	3.41074	8.94883	10.6544	9.23923	21.5409
FBgn0002569	Mal-A2	4.11945	2.4651	2.16917	7.34705	7.51059	7.36576	22.4695
FBgn0043471	kappaTry	3.08167	1.92231	1.79853	6.03361	8.28032	5.95915	22.4741
FBgn0052667	CG32667	1.81465	1.74851	1.74791	4.46723	8.40364	5.97158	22.7921
FBgn0035929	CG13311	8.52994	5.09714	4.74297	11.1277	10.9726	9.80582	22.8168
FBgn0002440	l(3)mbn	10.8912	7.73557	6.87286	12.1241	13.5268	13.4052	22.9246
FBgn0032282	CG7299	9.69022	8.54124	6.90582	12.1915	13.8819	12.6487	23.0752
FBgn0042206	GstD10	6.69294	6.24226	6.43414	11.2604	11.1224	10.6148	23.308
FBgn0034553	CG9993	2.24812	2.39414	2.13517	4.79158	7.89643	7.80448	23.7802
FBgn0030774	spheroide	2.80762	2.85724	2.60173	6.76539	9.53775	5.68091	23.7934
FBgn0051463	CG31463	8.03173	6.08227	5.69013	10.3615	11.9456	11.2263	23.8584
FBgn0027111	miple	6.03819	7.8749	7.77024	11.3202	11.9333	12.1893	24.0254
FBgn0033204	cg2065	3.49557	2.58365	2.70584	9.39308	6.76315	6.64102	25.4701
FBgn0036007	path	7.21951	8.1967	10.6184	12.943	13.4969	13.7611	26.3939
FBgn0030595	CG14406	2.87284	2.14265	2.42435	9.48466	5.60512	6.55348	26.6206
FBgn0015035	Cyp4e3	3.81505	4.98551	7.7417	9.5181	12.1123	9.39102	28.3718
FBgn0261393	alpha-Est5	3.46381	3.58801	3.50048	7.52174	8.93499	8.81316	29.9786
FBgn0038151	yellow-e2	3.97748	3.88048	4.05629	6.36098	10.4291	9.95158	30.7491
FBgn0002933	ng1	9.39924	9.12514	6.47573	12.6338	13.7933	13.4284	30.9485
FBgn0037386	cg1208	8.33203	5.08132	5.45081	11.3589	11.2726	11.2214	31.9169
FBgn0038082	CG5724	2.81614	3.47345	2.23199	7.38735	9.46562	6.89199	33.6949
FBgn0015774	NetB	2.46086	4.06657	3.68179	7.3707	9.13512	9.0097	34.3467
FBgn0038613	Vha100-4	6.50314	6.09953	3.97835	10.0112	11.2935	10.7122	35.3906
FBgn0030394	Cpr11A	6.10641	6.84348	6.5483	9.77439	12.7463	12.4313	35.5374
FBgn0036597	CG4962	4.98858	4.30425	3.75455	7.93991	11.5088	9.07672	35.7371
FBgn0031801	CG9498	2.77039	3.07081	2.53641	7.50212	8.78889	7.57619	35.8325
FBgn0039486	CG6074	4.90433	3.57865	3.02289	8.26292	9.69845	9.03839	35.8681
FBgn0001961	Arpc1	8.52901	6.73988	7.32711	13.3593	12.2537	12.4781	35.8781
FBgn0030558	CG1461	7.57631	5.48672	5.11604	10.776	11.8898	11.0281	36.0421
FBgn0051288	CG31288	2.29793	2.44343	2.35383	5.17165	9.18429	8.33091	36.6876
FBgn0034497	CG9090	3.35908	1.86515	1.84454	5.97025	9.6538	7.11047	37.321
FBgn0036806	Cyp12c1	8.68125	5.48337	6.865	12.396	12.0438	12.3115	37.8064
FBgn0031692	TpnC25D	5.6887	4.25041	2.88799	9.02254	11.1939	8.38681	38.2852
FBgn0053281	CG33281	5.97881	6.2628	3.18259	9.89714	11.0492	10.6332	41.7908
FBgn0034662	CG13492	2.41729	2.86952	2.76078	5.40338	9.24795	9.87485	45.0315
FBgn0039315	CG13658	2.45501	2.33781	2.32016	8.20871	7.71402	7.69707	45.3262
FBgn0051267	CG31267	7.80947	7.7419	3.04869	11.0904	12.1216	11.9858	46.2884
FBgn0052404	Cpr65Aw	8.65839	7.49737	3.47216	10.8947	12.9028	12.4568	46.5958
FBgn0052603	CG32603	3.85528	5.38291	5.45024	8.25425	12.0834	11.3241	50.4847
	HDC20470	3.16321	4.00657	3.48404	6.71007	10.7227	10.3268	52.0533
FBgn0031533	CG2772	3.15223	3.57607	2.07142	7.67597	10.0656	8.2702	53.3475
FBgn0051676	CG31676	5.07797	5.42017	5.02655	11.155	11.2077	10.5606	55.6973
FBgn0051104	CG31104	2.1657	2.21231	2.6115	6.84856	8.45386	9.09241	55.7838
FBgn0035779	CG8562	5.65159	3.46241	2.90454	8.90377	11.2691	9.26146	55.9189
FBgn0016013	Faa	3.07822	3.11517	3.06549	9.1985	9.91213	7.59573	56.3298
FBgn0039779	PH4alphaSG2	6.549	5.39758	3.77634	10.8853	11.1108	11.1994	56.6574
FBgn0034624	CG17974	2.11302	2.13862	2.16342	6.3165	9.88667	7.78611	58.0037
FBgn0031929	CG18585	3.79799	8.44493	4.75815	11.1742	11.9463	11.7277	61.7789
FBgn0051265	CG31265	2.18525	2.28601	2.15641	7.04194	9.94613	7.58962	63.2652
FBgn0033792	CG13325	2.32952	2.46931	2.3262	8.29403	10.0441	6.95299	66.5037
FBgn0052698	CG32698	2.27871	2.10193	2.09903	7.19516	7.95278	9.50259	66.5771
FBgn0032024	CG14273	4.47322	3.86562	3.40353	10.0756	9.35593	10.4823	66.5863
FBgn0051266	CG31266	6.28234	6.2437	2.10919	10.6309	11.3794	10.8153	66.8779
FBgn0036622	CG4753	3.19826	7.42731	2.45354	8.68598	12.0474	10.699	69.443
FBgn0010043	GstD7	2.17296	2.25455	2.24407	9.21566	10.9988	4.99566	72.4801
FBgn0037975	cg3397	1.96254	2.02766	2.01111	9.97071	5.51243	9.17223	74.4407
FBgn0053127	CG33127	4.16561	5.47607	2.12545	10.0711	11.4383	9.28274	81.1022
FBgn0028945	CG7631	2.30591	2.45728	2.35802	8.39453	11.0143	6.84519	83.1476
FBgn0015575	alpha-Est7	4.86732	5.07442	6.6461	11.3667	12.6948	11.9324	88.5663
FBgn0020642	Lcp65Ac	6.36288	3.76494	3.42957	10.827	11.643	10.5075	88.8543
FBgn0262565	CR43105	2.32492	2.38881	2.37294	9.14207	8.42255	9.01706	90.4054
FBgn0033729	Cpr49Af	6.68533	4.77793	5.75677	11.9595	12.9248	11.8837	91.5184
FBgn0051269	CG31269	7.15224	4.27384	2.9085	10.0087	12.0932	11.8166	92.2817
FBgn0265052	St3	4.19459	4.01528	2.55677	9.37952	11.2907	9.76243	94.0487
FBgn0042119	Cpr65Au	2.23482	2.328	2.31218	7.31269	9.51166	9.72065	94.1355
FBgn0052483	CG32483	7.24188	3.28078	1.92423	9.93211	11.931	10.33	95.8079
FBgn0038257	smp-30	3.69212	3.19246	1.97177	9.09731	10.8309	8.75419	97.5915
FBgn0003961	Uro	6.18894	5.90081	2.82857	12.0874	11.9266	10.8776	100.968
FBgn0250836	Acbp3	8.87306	4.14358	3.70351	11.5857	12.7186	12.5233	104.147
FBgn0038481	CG17475	4.79901	4.23722	2.07957	8.916	11.455	10.8706	104.59
FBgn0003996	w	2.13098	2.28074	2.25151	9.24563	10.8494	7.36101	122.017
FBgn0036361	CG10154	6.52058	7.20722	2.59989	11.7651	13.1173	12.3851	126.232
FBgn0052284	CG32284	5.10138	6.37626	2.99976	11.6319	12.6098	11.1778	126.299
FBgn0259896	NimC1	5.49617	3.8915	4.3239	11.8127	11.1712	11.7223	127.841
FBgn0010387	Dbi	7.99714	4.59918	4.59956	12.7293	13.3179	12.4222	136.35
FBgn0039736	CG7912	2.07572	2.23612	2.06001	8.39366	10.3134	9.11674	142.089
FBgn0038482	CG4053	2.93096	2.26389	2.13874	9.55944	10.1057	9.13832	142.678
FBgn0028526	CG15293	2.57931	6.63032	2.08852	9.66021	12.2454	10.8952	143.763
FBgn0040211	hgo	2.1092	2.14701	2.13268	10.5534	10.7671	6.67044	147.103
FBgn0010294	ng2	6.14193	5.21803	3.25288	10.5589	13.5057	12.2077	149.067
FBgn0063491	GstE9	3.28404	2.45642	3.75512	10.1971	11.5427	9.727	160.201
FBgn0035926	CG5804	7.61046	3.0942	2.42967	11.0516	12.6296	11.7172	171.416
FBgn0039798	CG11313	6.0367	5.39318	3.15068	11.9925	12.1227	13.1236	187.76
FBgn0261575	tobi	2.99942	2.43924	3.25808	10.533	10.4592	11.2278	229.299
FBgn0034317	CG14499	5.36554	5.62265	2.36477	12.6598	13.0737	11.4147	244.171
FBgn0038136	CG8774	1.83132	2.8049	1.83825	8.72477	11.384	10.6179	271.36
FBgn0033600	Cpr47Ec	3.69622	3.53167	3.6874	11.4729	12.9515	10.9635	285.538
FBgn0038241	CG8087	2.74887	2.01365	1.99226	10.6655	10.0908	10.674	299.243
FBgn0033065	Cyp6w1	2.17461	2.18537	2.04305	9.59023	11.2693	11.8358	434.767
FBgn0035558	CG11357	3.60579	3.52152	2.88396	12.2207	11.8337	12.3492	444.933
FBgn0031910	CG15818	3.5989	3.94009	3.74301	13.3027	12.4347	13.1545	589.48
FBgn0031141	cg1304	2.25216	2.30232	2.28924	11.02	12.8312	10.7299	607.101
FBgn0034480	CG16898	2.19065	3.34533	2.28432	9.96733	13.1887	12.4342	611.684
FBgn0025643	CG3588	1.86667	1.77769	1.59884	11.6401	10.9636	11.7621	836.101
FBgn0038242	CG14852	2.68517	2.17425	2.1604	12.2278	12.3616	12.5239	1046.36
FBgn0002939	ninaD	2.06379	2.09658	2.08944	11.7247	13.3834	12.8888	1533.24
FBgn0015714	Cyp6a17	2.11002	2.22062	2.14538	11.8777	13.3282	13.1362	1575.97
FBte0000333	NTE: springer	2.12831	2.17313	2.22137	13.1485	13.5534	13.6935	2505.47
