# Supplementary material for: Poly(ADP-ribose) polymerase 1 in genome-wide expression control in Drosophila
Source: Sci Rep. 2020 Dec 3;10:21151. doi: 10.1038/s41598-020-78116-5 (PMC7712786; doi:10.1038/s41598-020-78116-5)
Supplement: Supplementary file 5 — Supplementary Table 4. [file 41598_2020_78116_MOESM5_ESM.xlsx]

## Sheet: DEGs with unknown function
Flybase	Symbole	Fold difference
FBgn0037548	CG7900	-387.474
FBgn0039316	CG11893	-282.534
FBgn0038346	CG44014	-90.0256
FBgn0035097	CG13405	-75.7389
FBgn0034011	CG8160	-53.8518
FBte0000608	NTE: Ivk	-33.963
FBgn0039308	CG11889	-31.5033
FBgn0034462	CG15905	-25.6528
FBgn0038246	CG14853	-23.4226
FBgn0032139	CG13116	-15.1397
FBgn0038756	CG4783	-13.9989
FBte0000335	ME: TART-element	-11.2856
FBgn0036678	CG11905	-8.84305
FBgn0052695	CG32695	-7.15838
FBgn0260447	CR11386	-7.12079
FBgn0034670	CG13488	-6.75347
FBgn0259742	CG42360	-6.41143
FBgn0036410	CG8100	-5.45585
FBgn0036890	CG9368	-5.04447
FBgn0038675	CG6013	-4.53792
FBgn0034860	CG9812	-4.47949
FBgn0035159	CG13896	-4.39161
	S.C2R000097	-4.19374
FBgn0033467	Pdrg1	-4.07426
FBgn0039017	CG6985	-4.01229
FBgn0033108	CG15236	-3.9631
FBgn0261561	CG42675	-3.59379
FBgn0039804	CG15544	-3.41596
FBgn0030769	CG13012	-3.39876
FBgn0037553	CG18249	-3.27
FBte0000001	ME: Diver	-3.07801
FBgn0250835	CG15394	-2.8812
FBgn0039537	CG5590	-2.70363
FBgn0250867	CG42238	-2.58293
FBgn0032025	CG7778	-2.45009
FBgn0047095	CG33939	-2.43778
FBgn0051436	CG31436	-2.37528
FBgn0052572	CG32572	-2.061
	S.C3R000111	2.01081
FBgn0033788	CG13323	2.02417
FBgn0028480	CG17841	2.03501
FBgn0032910	CG9265	2.07815
FBgn0035981	CG4452	2.08541
FBgn0039297	CG11852	2.19471
FBte0001377	ME: Transpac	2.32603
FBgn0030272	CG15201	2.34718
FBgn0038294	Mf	2.44545
FBgn0034289	CG10910	2.45122
FBgn0030065	CG12075	2.47424
FBgn0030837	CG8661	2.48653
FBgn0035431	CG14968	2.61679
FBgn0051102	CG31102	2.69796
FBgn0031581	CG43773	2.70524
FBgn0035495	CG14989	2.89984
FBgn0032913	CG9259	3.01871
FBte0000143	ME: He T-A	3.07257
FBgn0039313	CG11892	3.09148
FBgn0037934	CG6830	3.10129
FBgn0051087	CG31087	3.1312
FBgn0036145	CG7607	3.2026
FBgn0051038	CG31038	3.545
FBgn0038470	CG18213	3.54722
FBgn0039319	CG13659	3.71028
FBgn0030040	CG15347	3.74847
FBgn0052407	CG32407	3.95013
FBgn0032284	CG7294	4.06781
FBgn0015572	alpha-Est4	4.17653
FBgn0037477	CG14610	4.17885
FBgn0038214	CG9616	4.28709
FBgn0053318	CR33318	4.37774
FBgn0032998	lncRNA:CR45923	4.46743
FBgn0032998	lncRNA:dntRL	4.46743
FBgn0262531	CG43085	5.21813
FBgn0027586	CG5867	5.27782
FBgn0034736	gas	5.6718
FBgn0032281	CG17107	6.22701
FBgn0035186	CG13912	6.35915
FBte0000982	ME:Juan	6.44218
FBgn0032824	CG13962	7.05425
FBgn0040832	CG8012	7.64578
FBgn0262887	CR43242	7.89356
FBgn0262887	lncRNA:CR43242	7.89356
FBte0000133	ME: I-element	8.10823
FBgn0042102	CG18745	8.70721
FBgn0032809	CG13078	8.97476
FBgn0030798	CG13003	10.1141
FBgn0040606	CG6503	10.5237
FBgn0040843	CG15213	12.1907
FBgn0003060	CG9757	12.6779
FBgn0035343	CG16762	14.3186
FBgn0030067	Rbm13	14.6391
FBgn0051098	CG31098	16.4564
FBgn0058115	CG40115-withdrwan	19.1275
FBgn0042105	CG18748	19.7025
FBgn0035929	CG13311	22.8168
FBgn0032282	CG7299	23.0752
FBgn0051463	CG31463	23.8584
FBgn0030595	CG14406	26.6206
FBgn0002933	ng1	30.9485
FBgn0036597	CG4962	35.7371
FBgn0031801	CG9498	35.8325
FBgn0051288	CG31288	36.6876
FBgn0034662	CG13492	45.0315
FBgn0039315	CG13658	45.3262
	HDC20470	52.0533
FBgn0051676	CG31676	55.6973
FBgn0051104	CG31104	55.7838
FBgn0032024	CG14273	66.5863
FBgn0262565	CR43105	90.4054
FBgn0028526	CG15293	143.763
FBgn0010294	ng2	149.067
FBgn0038241	CG8087	299.243
FBgn0034480	CG16898	611.684
FBgn0025643	CG3588	836.101
FBgn0038242	CG14852	1046.36
FBte0000333	ME: springer	2505.47
